# Supplementary material for: A cationic motif upstream Engrailed2 homeodomain controls cell internalization through selective interaction with heparan sulfates
Source: Nat Commun. 2023 Apr 10;14:1998. doi: 10.1038/s41467-023-37757-6 (PMC10083169; doi:10.1038/s41467-023-37757-6)
Supplement: Supplementary file 4 — Supplementary Software file [file 41467_2023_37757_MOESM4_ESM.zip]

Archive with 140 entries (117 files):
- Isotopy and labeling yield/
- Isotopy and labeling yield/isotop taux marquage GG 2016.frm
- __MACOSX/
- __MACOSX/Isotopy and labeling yield/
- __MACOSX/Isotopy and labeling yield/._isotop taux marquage GG 2016.frm
- Isotopy and labeling yield/isotop taux marquage GG 2016.frx
- __MACOSX/Isotopy and labeling yield/._isotop taux marquage GG 2016.frx
- Isotopy and labeling yield/isotop taux marquage GG 2016.exe
- __MACOSX/Isotopy and labeling yield/._isotop taux marquage GG 2016.exe
- Isotopy and labeling yield/isotop taux marquage GG 2016.vbw
- __MACOSX/Isotopy and labeling yield/._isotop taux marquage GG 2016.vbw
- Isotopy and labeling yield/isotop taux marquage GG 2016.vbp
- __MACOSX/Isotopy and labeling yield/._isotop taux marquage GG 2016.vbp
- Isotopy and labeling yield/old/
- Isotopy and labeling yield/old/peptide GG 2016.exe
- __MACOSX/Isotopy and labeling yield/old/
- __MACOSX/Isotopy and labeling yield/old/._peptide GG 2016.exe
- __MACOSX/Isotopy and labeling yield/._old
- Isotopy and labeling yield/isotop taux marquage GG 2016 - Raccourci.lnk
- __MACOSX/Isotopy and labeling yield/._isotop taux marquage GG 2016 - Raccourci.lnk
- Isotopy and labeling yield/isotop taux marquage GG 2016 - Raccourci (2).lnk
- __MACOSX/Isotopy and labeling yield/._isotop taux marquage GG 2016 - Raccourci (2).lnk
- __MACOSX/._Isotopy and labeling yield
- G Quantif/
- G Quantif/GQuantif1.exe
- __MACOSX/G Quantif/
- __MACOSX/G Quantif/._GQuantif1.exe
- G Quantif/GQuantif1.vbp
- __MACOSX/G Quantif/._GQuantif1.vbp
- G Quantif/GQuantif1.vbw
- __MACOSX/G Quantif/._GQuantif1.vbw
- G Quantif/FOXUSER.FPT
- __MACOSX/G Quantif/._FOXUSER.FPT
- G Quantif/GQuantif1.frx
- __MACOSX/G Quantif/._GQuantif1.frx
- G Quantif/GQuantif1.frm
- __MACOSX/G Quantif/._GQuantif1.frm
- G Quantif/GQuantif1.log
- __MACOSX/G Quantif/._GQuantif1.log
- G Quantif/FOXUSER.DBF
- __MACOSX/G Quantif/._FOXUSER.DBF
- __MACOSX/._G Quantif
- G shift 14N 15N/
- G shift 14N 15N/G shiftN14 N15.frx
- __MACOSX/G shift 14N 15N/
- __MACOSX/G shift 14N 15N/._G shiftN14 N15.frx
- G shift 14N 15N/G shiftN14 N15.frm
- __MACOSX/G shift 14N 15N/._G shiftN14 N15.frm
- G shift 14N 15N/G shift avec fond retirΓÇÜ/
- G shift 14N 15N/G shift avec fond retirΓÇÜ/FOXUSER.FPT
- __MACOSX/G shift 14N 15N/G shift avec fond retirΓÇÜ/
- __MACOSX/G shift 14N 15N/G shift avec fond retirΓÇÜ/._FOXUSER.FPT
- G shift 14N 15N/G shift avec fond retirΓÇÜ/FOXUSER.DBF
- __MACOSX/G shift 14N 15N/G shift avec fond retirΓÇÜ/._FOXUSER.DBF
- G shift 14N 15N/G shift avec fond retirΓÇÜ/G shift fond retirΓÇÜ.vbp
- __MACOSX/G shift 14N 15N/G shift avec fond retirΓÇÜ/._G shift fond retirΓÇÜ.vbp
- G shift 14N 15N/G shift avec fond retirΓÇÜ/G shift fond retirΓÇÜ.vbw
- __MACOSX/G shift 14N 15N/G shift avec fond retirΓÇÜ/._G shift fond retirΓÇÜ.vbw
- G shift 14N 15N/G shift avec fond retirΓÇÜ/o╠âG shift fond retirΓÇÜ.frm
- __MACOSX/G shift 14N 15N/G shift avec fond retirΓÇÜ/._o╠âG shift fond retirΓÇÜ.frm
- G shift 14N 15N/G shift avec fond retirΓÇÜ/o╠âG shift fond retirΓÇÜ.frx
- __MACOSX/G shift 14N 15N/G shift avec fond retirΓÇÜ/._o╠âG shift fond retirΓÇÜ.frx
- __MACOSX/G shift 14N 15N/._G shift avec fond retirΓÇÜ
- G shift 14N 15N/G shiftN14 N15.vbp
- __MACOSX/G shift 14N 15N/._G shiftN14 N15.vbp
- G shift 14N 15N/G shiftN14 N15.vbw
- __MACOSX/G shift 14N 15N/._G shiftN14 N15.vbw
- G shift 14N 15N/G shift 14N 15N.exe
- __MACOSX/G shift 14N 15N/._G shift 14N 15N.exe
- __MACOSX/._G shift 14N 15N
- isopro3/
- isopro3/readme.zip
- __MACOSX/isopro3/
- __MACOSX/isopro3/._readme.zip
- isopro3/Table.zip
- __MACOSX/isopro3/._Table.zip
- isopro3/Myoglobn.pir
- __MACOSX/isopro3/._Myoglobn.pir
- isopro3/isopro/
- isopro3/isopro/apomyoglobin.ISO
- __MACOSX/isopro3/isopro/
- __MACOSX/isopro3/isopro/._apomyoglobin.ISO
- isopro3/isopro/acth 18-39.ISO
- __MACOSX/isopro3/isopro/._acth 18-39.ISO
- isopro3/isopro/angiotensin 3.ISO
- __MACOSX/isopro3/isopro/._angiotensin 3.ISO
- isopro3/isopro/insulin.ISO
- __MACOSX/isopro3/isopro/._insulin.ISO
- __MACOSX/isopro3/._isopro
- isopro3/Isopro.zip
- __MACOSX/isopro3/._Isopro.zip
- isopro3/Table.TXT
- __MACOSX/isopro3/._Table.TXT
- isopro3/readme.rtf
- __MACOSX/isopro3/._readme.rtf
- isopro3/Isopro.exe
- __MACOSX/isopro3/._Isopro.exe
- __MACOSX/._isopro3
- Spectra analysis/
- Spectra analysis/Spectre issu du fichier normal/
- Spectra analysis/Spectre issu du fichier normal/GMSSpectr.exe
- __MACOSX/Spectra analysis/
- __MACOSX/Spectra analysis/Spectre issu du fichier normal/
- __MACOSX/Spectra analysis/Spectre issu du fichier normal/._GMSSpectr.exe
- Spectra analysis/Spectre issu du fichier normal/GMSSpectr.vbp
- __MACOSX/Spectra analysis/Spectre issu du fichier normal/._GMSSpectr.vbp
- Spectra analysis/Spectre issu du fichier normal/GMSSpectr.vbw
- __MACOSX/Spectra analysis/Spectre issu du fichier normal/._GMSSpectr.vbw
- Spectra analysis/Spectre issu du fichier normal/GMSSpectr.frm
- __MACOSX/Spectra analysis/Spectre issu du fichier normal/._GMSSpectr.frm
- Spectra analysis/Spectre issu du fichier normal/GMSSpectr.frx
- __MACOSX/Spectra analysis/Spectre issu du fichier normal/._GMSSpectr.frx
- Spectra analysis/Spectre issu du fichier normal/GMSSpectr.log
- __MACOSX/Spectra analysis/Spectre issu du fichier normal/._GMSSpectr.log
- __MACOSX/Spectra analysis/._Spectre issu du fichier normal
- Spectra analysis/Spectre avec bruit retirΓÇÜ/
- Spectra analysis/Spectre avec bruit retirΓÇÜ/FOXUSER.FPT
- __MACOSX/Spectra analysis/Spectre avec bruit retirΓÇÜ/
- __MACOSX/Spectra analysis/Spectre avec bruit retirΓÇÜ/._FOXUSER.FPT
- Spectra analysis/Spectre avec bruit retirΓÇÜ/FOXUSER.DBF
- __MACOSX/Spectra analysis/Spectre avec bruit retirΓÇÜ/._FOXUSER.DBF
- Spectra analysis/Spectre avec bruit retirΓÇÜ/GMSSpectr bis.vbw
- __MACOSX/Spectra analysis/Spectre avec bruit retirΓÇÜ/._GMSSpectr bis.vbw
- Spectra analysis/Spectre avec bruit retirΓÇÜ/GMSSpectr bis.vbp
- __MACOSX/Spectra analysis/Spectre avec bruit retirΓÇÜ/._GMSSpectr bis.vbp
- Spectra analysis/Spectre avec bruit retirΓÇÜ/GMSSpectr bis.frm
- __MACOSX/Spectra analysis/Spectre avec bruit retirΓÇÜ/._GMSSpectr bis.frm
- Spectra analysis/Spectre avec bruit retirΓÇÜ/GMSSpectr bis.frx
- __MACOSX/Spectra analysis/Spectre avec bruit retirΓÇÜ/._GMSSpectr bis.frx
- __MACOSX/Spectra analysis/._Spectre avec bruit retirΓÇÜ
- __MACOSX/._Spectra analysis
- Data Explorer File Analysis/
- Data Explorer File Analysis/lecture etanalyse fichier.vbp
- __MACOSX/Data Explorer File Analysis/
- __MACOSX/Data Explorer File Analysis/._lecture etanalyse fichier.vbp
- Data Explorer File Analysis/lecture etanalyse fichier.vbw
- __MACOSX/Data Explorer File Analysis/._lecture etanalyse fichier.vbw
- Data Explorer File Analysis/lecture etanalyse fichier.frm
- __MACOSX/Data Explorer File Analysis/._lecture etanalyse fichier.frm
- __MACOSX/._Data Explorer File Analysis
