# Supplementary material for: A cationic motif upstream Engrailed2 homeodomain controls cell internalization through selective interaction with heparan sulfates
Source: Nat Commun. 2023 Apr 10;14:1998. doi: 10.1038/s41467-023-37757-6 (PMC10083169; doi:10.1038/s41467-023-37757-6)
Supplement: Supplementary file 4 — Supplementary Software file [file 41467_2023_37757_MOESM4_ESM.zip › Isotopy and labeling yield/isotop taux marquage GG 2016.frm]

VERSION 5.00
Object = "{F9043C88-F6F2-101A-A3C9-08002B2F49FB}#1.2#0"; "COMDLG32.OCX"
Begin VB.Form Form1 
   AutoRedraw      =   -1  'True
   BorderStyle     =   1  'Fixed Single
   Caption         =   "Eléments d'appréciation de l'isotopie d'un peptide, GBolbach janvier 2016"
   ClientHeight    =   9495
   ClientLeft      =   45
   ClientTop       =   375
   ClientWidth     =   18000
   LinkTopic       =   "Form1"
   MaxButton       =   0   'False
   MinButton       =   0   'False
   ScaleHeight     =   9495
   ScaleWidth      =   18000
   StartUpPosition =   2  'CenterScreen
   Begin VB.Frame Frame2 
      Caption         =   "Taux de marquage isotopique H/D d'un peptide"
      Height          =   10215
      Left            =   120
      TabIndex        =   5
      Top             =   1320
      Width           =   20055
      Begin VB.TextBox Text20 
         Height          =   285
         Left            =   360
         TabIndex        =   49
         Top             =   9960
         Width           =   15015
      End
      Begin VB.Frame Frame4 
         Caption         =   "Peptide marqué"
         Height          =   9495
         Left            =   3000
         TabIndex        =   31
         Top             =   0
         Width           =   15975
         Begin VB.TextBox Text22 
            Height          =   285
            Left            =   11040
            TabIndex        =   58
            Top             =   960
            Width           =   1815
         End
         Begin VB.CommandButton Command6 
            Caption         =   "Save isotop fit"
            Height          =   495
            Left            =   9600
            TabIndex        =   57
            Top             =   960
            Width           =   1215
         End
         Begin VB.PictureBox Picture1 
            AutoRedraw      =   -1  'True
            Enabled         =   0   'False
            Height          =   6375
            Left            =   120
            ScaleHeight     =   6315
            ScaleMode       =   0  'User
            ScaleWidth      =   14115
            TabIndex        =   48
            Top             =   1560
            Width           =   14175
            Begin VB.TextBox Text21 
               Height          =   285
               Left            =   12600
               TabIndex        =   50
               Top             =   3000
               Visible         =   0   'False
               Width           =   855
            End
            Begin MSComDlg.CommonDialog CommonDialog1 
               Left            =   1440
               Top             =   840
               _ExtentX        =   847
               _ExtentY        =   847
               _Version        =   393216
            End
            Begin VB.Label Label21 
               Caption         =   "% Dmax"
               Height          =   375
               Left            =   12600
               TabIndex        =   51
               Top             =   2520
               Width           =   855
            End
         End
         Begin VB.CommandButton Command4 
            Caption         =   "affichage exp/calc"
            Height          =   495
            Left            =   6720
            TabIndex        =   47
            Top             =   960
            Width           =   2055
         End
         Begin VB.CommandButton Command3 
            Caption         =   "cal distribution"
            Height          =   495
            Left            =   3840
            TabIndex        =   46
            Top             =   960
            Width           =   2175
         End
         Begin VB.CommandButton Command2 
            Caption         =   "ouverture spectre expérimental  peptide D sur ~15 Da"
            Height          =   615
            Left            =   600
            TabIndex        =   45
            Top             =   840
            Width           =   2295
         End
         Begin VB.TextBox Text19 
            Height          =   285
            Left            =   10800
            TabIndex        =   43
            Text            =   "0"
            Top             =   240
            Width           =   855
         End
         Begin VB.TextBox Text18 
            Height          =   285
            Left            =   8880
            TabIndex        =   41
            Text            =   "2.3"
            Top             =   240
            Width           =   855
         End
         Begin VB.TextBox Text17 
            Height          =   285
            Left            =   7200
            TabIndex        =   38
            Text            =   "17"
            Top             =   240
            Width           =   735
         End
         Begin VB.TextBox Text16 
            Height          =   285
            Left            =   5640
            TabIndex        =   36
            Text            =   "82"
            Top             =   240
            Width           =   615
         End
         Begin VB.TextBox Text15 
            Height          =   285
            Left            =   3360
            TabIndex        =   35
            Text            =   "6"
            Top             =   600
            Width           =   615
         End
         Begin VB.TextBox Text14 
            Height          =   285
            Left            =   3360
            TabIndex        =   33
            Text            =   "8"
            Top             =   240
            Width           =   615
         End
         Begin VB.Label Label18 
            Height          =   375
            Left            =   360
            TabIndex        =   39
            Top             =   3600
            Width           =   1455
         End
         Begin VB.Label Label22 
            Caption         =   "abondance Dn-3 (%)"
            Height          =   255
            Left            =   10560
            TabIndex        =   44
            Top             =   600
            Width           =   1575
         End
         Begin VB.Label Label20 
            Caption         =   "abondance Dn-2 (%)"
            Height          =   255
            Left            =   8760
            TabIndex        =   42
            Top             =   600
            Width           =   1695
         End
         Begin VB.Label Label19 
            Caption         =   "abondance Dn-1 (%)"
            Height          =   255
            Left            =   6960
            TabIndex        =   40
            Top             =   600
            Width           =   1455
         End
         Begin VB.Label Label17 
            Caption         =   "abondance Dn (%)"
            Height          =   735
            Left            =   5280
            TabIndex        =   37
            Top             =   600
            Width           =   1455
         End
         Begin VB.Label Label16 
            Caption         =   "marquage minimum considéré"
            Height          =   375
            Left            =   240
            TabIndex        =   34
            Top             =   600
            Width           =   3015
         End
         Begin VB.Label Label15 
            Caption         =   "marquage n  maximum du peptide"
            Height          =   375
            Left            =   360
            TabIndex        =   32
            Top             =   360
            Width           =   3135
         End
      End
      Begin VB.Frame Frame3 
         Caption         =   " peptide non marqué"
         Height          =   5535
         Left            =   240
         TabIndex        =   7
         Top             =   360
         Width           =   2775
         Begin VB.OptionButton Option2 
            Caption         =   "Manuel"
            Height          =   375
            Left            =   240
            TabIndex        =   56
            Top             =   960
            Value           =   -1  'True
            Width           =   975
         End
         Begin VB.CommandButton Command5 
            Caption         =   "Abondances IsoPro"
            Height          =   375
            Left            =   1080
            TabIndex        =   55
            Top             =   1320
            Width           =   1575
         End
         Begin VB.OptionButton Option1 
            Caption         =   "data Isopro"
            Height          =   375
            Left            =   1200
            TabIndex        =   54
            Top             =   960
            Width           =   1815
         End
         Begin VB.TextBox Text13 
            Height          =   285
            Left            =   120
            TabIndex        =   29
            Text            =   "0"
            Top             =   5160
            Width           =   855
         End
         Begin VB.TextBox Text12 
            Height          =   285
            Left            =   120
            TabIndex        =   27
            Text            =   "0,0000"
            Top             =   4800
            Width           =   855
         End
         Begin VB.TextBox Text11 
            Height          =   285
            Left            =   120
            TabIndex        =   25
            Text            =   "0,000"
            Top             =   4440
            Width           =   855
         End
         Begin VB.TextBox Text10 
            Height          =   285
            Left            =   120
            TabIndex        =   23
            Text            =   "0,00807"
            Top             =   4080
            Width           =   855
         End
         Begin VB.TextBox Text9 
            Height          =   285
            Left            =   120
            TabIndex        =   21
            Text            =   "0,02567"
            Top             =   3720
            Width           =   855
         End
         Begin VB.TextBox Text8 
            Height          =   285
            Left            =   120
            TabIndex        =   19
            Text            =   "0,05728"
            Top             =   3360
            Width           =   855
         End
         Begin VB.TextBox Text7 
            Height          =   285
            Left            =   120
            TabIndex        =   17
            Text            =   "0,13979"
            Top             =   3000
            Width           =   855
         End
         Begin VB.TextBox Text6 
            Height          =   285
            Left            =   120
            TabIndex        =   15
            Text            =   "0,25333"
            Top             =   2640
            Width           =   855
         End
         Begin VB.TextBox Text5 
            Height          =   285
            Left            =   120
            TabIndex        =   13
            Text            =   "0,31094"
            Top             =   2280
            Width           =   855
         End
         Begin VB.TextBox Text4 
            Height          =   285
            Left            =   120
            TabIndex        =   11
            Text            =   "0,2049"
            Top             =   1920
            Width           =   855
         End
         Begin VB.TextBox Text3 
            Height          =   285
            Left            =   120
            TabIndex        =   8
            Text            =   "2469,32"
            Top             =   360
            Width           =   855
         End
         Begin VB.Label Label11 
            Caption         =   "10th"
            Height          =   255
            Left            =   960
            TabIndex        =   30
            Top             =   5160
            Width           =   615
         End
         Begin VB.Label Label14 
            Caption         =   "9th"
            Height          =   375
            Left            =   1080
            TabIndex        =   28
            Top             =   4800
            Width           =   735
         End
         Begin VB.Label Label13 
            Caption         =   "8th"
            Height          =   375
            Left            =   1080
            TabIndex        =   26
            Top             =   4440
            Width           =   495
         End
         Begin VB.Label Label12 
            Caption         =   "7th"
            Height          =   255
            Left            =   1080
            TabIndex        =   24
            Top             =   4080
            Width           =   495
         End
         Begin VB.Label Label10 
            Caption         =   "6th"
            Height          =   255
            Left            =   1080
            TabIndex        =   22
            Top             =   3720
            Width           =   615
         End
         Begin VB.Label Label9 
            Caption         =   "5th"
            Height          =   255
            Left            =   1080
            TabIndex        =   20
            Top             =   3360
            Width           =   375
         End
         Begin VB.Label Label8 
            Caption         =   "4th"
            Height          =   255
            Left            =   1080
            TabIndex        =   18
            Top             =   3000
            Width           =   495
         End
         Begin VB.Label Label7 
            Caption         =   "3 rd"
            Height          =   255
            Left            =   1080
            TabIndex        =   16
            Top             =   2640
            Width           =   495
         End
         Begin VB.Label Label6 
            Caption         =   "2nd"
            Height          =   375
            Left            =   1080
            TabIndex        =   14
            Top             =   2280
            Width           =   735
         End
         Begin VB.Label Label5 
            Caption         =   "first"
            Height          =   255
            Left            =   1080
            TabIndex        =   12
            Top             =   1920
            Width           =   855
         End
         Begin VB.Label Label4 
            Caption         =   "abondance des isotopes"
            Height          =   255
            Left            =   240
            TabIndex        =   10
            Top             =   720
            Width           =   2055
         End
         Begin VB.Label Label3 
            Caption         =   "masse 1er isotope"
            Height          =   255
            Left            =   1080
            TabIndex        =   9
            Top             =   360
            Width           =   1335
         End
      End
      Begin VB.Label Label23 
         Caption         =   $"isotop taux marquage GG 2016.frx":0000
         Height          =   2055
         Left            =   120
         TabIndex        =   52
         Top             =   6120
         Width           =   2775
      End
      Begin VB.Label Label2 
         Height          =   1815
         Left            =   360
         TabIndex        =   6
         Top             =   480
         Width           =   2055
      End
   End
   Begin VB.Frame Frame1 
      Caption         =   $"isotop taux marquage GG 2016.frx":0161
      Height          =   1215
      Left            =   240
      TabIndex        =   0
      Top             =   0
      Width           =   17535
      Begin VB.PictureBox Picture2 
         Height          =   975
         Left            =   14280
         ScaleHeight     =   915
         ScaleWidth      =   1395
         TabIndex        =   53
         Top             =   120
         Visible         =   0   'False
         Width           =   1455
      End
      Begin VB.TextBox Text2 
         Height          =   285
         Left            =   1920
         TabIndex        =   4
         Top             =   720
         Width           =   12135
      End
      Begin VB.CommandButton Command1 
         Caption         =   "estimation isotopie"
         Height          =   255
         Left            =   240
         TabIndex        =   3
         Top             =   720
         Width           =   1455
      End
      Begin VB.TextBox Text1 
         Height          =   285
         Left            =   2760
         TabIndex        =   1
         Top             =   360
         Width           =   975
      End
      Begin VB.Label Label1 
         Caption         =   "m peptide (500<m< 5000 Da)"
         Height          =   495
         Left            =   120
         TabIndex        =   2
         Top             =   360
         Width           =   2415
      End
   End
End
Attribute VB_Name = "Form1"
Attribute VB_GlobalNameSpace = False
Attribute VB_Creatable = False
Attribute VB_PredeclaredId = True
Attribute VB_Exposed = False
' programme "isotop taux marquage GG 2016" version du 17 février 2016: isotopie et taux de marquage isotopique GB 30janvier 2016 modifié 2 février
Dim iso(20), Sum, isomax
Dim mmono ' masse monoisotopique
Dim a(20), m(20), minit(20) ' abondance peptide non marqué
Dim xs(10000), ys(10000)
Dim xsim(10000), ysim(10000)
Dim N
Dim minf, mmax, Imax
Dim mH, mD
Dim abd(6)
Dim nbre, mfin(30), Abond(30)
Dim xmarge, Ymarge, Xechelle, Yechelle
Dim massmin, massmax, miny, maxy
Dim b(100), bb(10), messai(10000), Abfin(10000)


Private Sub Command1_Click() 'cacul approché & grossier de l'isotopie  d'un peptide de masse m
' estimation de l'isotopie d'un peptide de masse m estrapolée de données isopro3
' pour une formule générique de peptide  (C6H5N1O1)n, la distribution isotopique est calculée pour différen,tes valeurs de n
' un ajustement de la variation de l'abondance a(i) d'un isotope i avec la masse du peptide est obtenu à partir d'un polymère d'ordre 3
' l'abondance a(i) de chaque isotope = c1*x^3+c2*x^2+c3*x+c4
Dim Sum, pour
Picture2.Cls
If Text1 = "" Then MsgBox "Indiquez la masse du peptide"
If Val(Text1) > 0 Then pour = 1


Text2 = ""


If pour = 1 Then
 Picture2.Visible = True
    x = Val(Text1)
        iso(0) = 0
        iso(1) = -0.00000000002 * x ^ 3 + 0.0000002 * x ^ 2 - 0.0006 * x + 0.9806
        iso(2) = 0.00000000003 * x ^ 3 - 0.0000002 * x ^ 2 + 0.0005 * x + 0.0572
        iso(3) = -0.000000000003 * x ^ 3 - 0.00000002 * x ^ 2 + 0.0002 * x - 0.0479
        iso(4) = -0.000000000006 * x ^ 3 + 0.00000004 * x ^ 2 + 0.00001 * x - 0.0099
        iso(5) = -0.000000000004 * x ^ 3 + 0.00000003 * x ^ 2 - 0.00004 * x + 0.0134
        iso(6) = -0.0000000000005 * x ^ 3 + 0.00000001 * x ^ 2 - 0.00002 * x + 0.0067
        iso(7) = 0.0000000000006 * x ^ 3 + 0.000000001 * x ^ 2 - 0.000004 * x + 0.0025
        iso(8) = 0.0000000000006 * x ^ 3 - 0.000000002 * x ^ 2 + 0.000001 * x - 0.0003
        iso(9) = 0
        iso(10) = 0
'*** normalisation
Sum = 0
For j = 1 To 10
    Sum = Sum + iso(j)
Next j
'Text2 = Text2 & Sum & ";"

For j = 1 To 10 ' abondance normalisée à la somme totale des abondances
    iso(j) = iso(j) / Sum
Next j
isomax = 0
For j = 1 To 10
    If isomax < iso(j) Then isomax = iso(j) Else isomax = isomax
Next j

For i = 1 To 10
    Text2 = Text2 & "iso(" & i & ")" & " =" & (Int(iso(i) * 10000)) / 10000 & " //"
Next i
'Text2 = Text2 & isomax

 Picture2.Visible = True
 
 ' définition des couleurs
bleu = &HC00000
rouge = &HFF&
noir = &H0&
blanc = &HFFFFFF
vert = &HC000&
For i = 0 To 10
    X1 = i * Picture2.Width / 10
    Y1 = Picture2.Height * (1 - iso(i) / isomax)
    Y2 = Picture2.Height
    Picture2.Line (X1, Y2)-(X1, Y1), rouge
Next i
Picture2.PSet (0.5 * Picture2.Width, 0), blance
Picture2.Print isomax
End If

End Sub

Private Sub Command2_Click() ' ouverure d'un fichier distribution iostopique peptide marqué D
mmono = Text3
mD = 2.0139999
mH = 1.007825
If Option1.Value = 0 Then ' les valeurs des abondances sont rentrées à la main
a(0) = Text4
a(1) = Text5
a(2) = Text6
a(3) = Text7
a(4) = Text8
a(5) = Text9
a(6) = Text10
a(7) = Text11
a(8) = Text12
a(9) = Text13
End If
' la gamme de masse est construite en approximant à 1 u la différence entre 2 isotopes consécutifs
For i = 0 To 9
    m(i) = mmono + i * 1#
Next i

'For i = 0 To 9
    'Text2 = Text2 & "m=" & m(i) & ";ab=" & a(i) & "//"
'Next i


MsgBox "le fichier ne doit compter que la région m/z avec les  isotopes du peptide marqué"

' ouverture de la région isotopique du spectre du peptide branché
CommonDialog1.ShowOpen
Open CommonDialog1.FileName For Input As #1
    
    For i = 0 To 2 'lecture de l'en-tête
        Input #1, bb(i)
    Next i
    
    N = 0
     For i = 3 To 10000
        If EOF(1) = False Then
             N = N + 1
             Input #1, xs(i - 3), ys(i - 3) ' lectures des données du massif isotopique de la forme marquée
        End If
    Next i
Close #1
     
  ' normalisation
  Imax = 0
     For j = 0 To N
        If ys(j) > Imax Then Imax = ys(j) Else Imax = Imax
     Next j

' gamme de masse utile
minf = Int(xs(0)) - 1
mmax = Int(xs(N - 1)) + 1
' normalisation de l'intensité
For j = 0 To N
    ys(j) = ys(j) / Imax
Next j

Text20 = "N=" & N & "/minf=" & minf & "; mmax=" & mmax & " ; Imax=" & Imax
End Sub

Private Sub Command3_Click()
' calcul de la distribution isotopique totale suite à un marquage incomplet
marqmax = Text14 ' le plus grand nombre d'H échangés en D
marqmin = Text15 ' le plus petit nombre d'H échangés en D

Text2 = ""

' abondance en % des différents marquages
abd(1) = Val(Text16) / 100 ' % d'abondance de Dn
abd(2) = Val(Text17) / 100 ' % d'abondance de Dn-1
abd(3) = Val(Text18) / 100 ' % d'abondance de Dn-2
abd(4) = Val(Text19) / 100 ' % d'abondance de Dn-3


' gamme de masse totale à explorer de m(0)+marqmin à m(9)+marqmax
nbre = Int((m(9) + marqmax) - (m(0) + marqmin))

' calcul des contributions des abondances isotopiques pour une masse donnée
For i = 0 To nbre ' nbre est le nombre total d'isotopes allant du 1er isotope avec la deurération la plus faible
    mfin(i) = m(0) + i + marqmin  'mfin(i) = m(0) + i + marqmin
    Abond(i) = 0
        For j = 1 To 4 ' boucle sur les abondances des états de marquage (D5, D6, D7 , D8 par exemple)
            For k = 0 To 9 ' boucle sur les isotopes du peptide non marqué
                If m(k) + (9 - j) = mfin(i) Then Abond(i) = Abond(i) + abd(j) * a(k) Else Abond(i) = Abond(i)
               
            Next k
        Next j
       'Text20 = Text20 & "m=" & mfin(i) & " ; ab=" & Abond(i) & "//"
Next i
Text20 = Text20 & "nbre=" & nbre
S = 0
For j = 0 To nbre
    S = S + Abond(j)
Next j
Text20 = Text20 & "; S=" & S
For j = 0 To nbre
    Abond(j) = Abond(j) / S
    'Text20 = Text20 & "m=" & mfin(j) & " ; ab=" & Abond(j) & "//"
Next j

abmax = 0
For i = 0 To nbre
If Abond(i) > abmax Then abmax = Abond(i) Else Abond(i) = Abond(i)
Next i
For i = 0 To nbre
Abond(i) = Abond(i) / abmax
Next i

' définition des couleurs
bleu = &HC00000
rouge = &HFF&
noir = &H0&
blanc = &HFFFFFF
vert = &HC000&

'**** vérification **********************
For i = 0 To nbre
    Text2 = Text2 & "mf=" & mfin(i) & "; a=" & Int(10000 * Abond(i)) / 10000 & "//"
Next i


End Sub

Private Sub Command4_Click() ' affichage des distributions isotopiques calculée et expérimentale
Picture1.Cls
Text21.Visible = True
Text21 = ""
' définition des couleurs
bleu = &HC00000
rouge = &HFF&
noir = &H0&
blanc = &HFFFFFF
vert = &HC000&

Picture1.Visible = True

' définition des valeurs extrêmes calcul vs expérimental
If xs(0) < mfin(0) Then massmin = Int(xs(0)) + 1 Else massmin = Int(mfin(0)) + 1
If xs(N) > mfin(nbre) Then massmax = Int(xs(N)) - 1 Else massmax = Int(mfin(nbre)) - 1
miny = 0
maxy = 1

'Text20 = Text20 & "massmin=" & massmin & " ; massmax=" & massmax
xmarge = Picture1.Width / 12
Ymarge = Picture1.Height / 12
Xechelle = 10 * xmarge
Yechelle = 10 * Ymarge

'Text20 = Text20 & "xechelle=" & Xechelle & "; Yechelle=" & Yechelle

Xpas = Xechelle / (massmax - massmin)
Ypas = Yechelle / (maxy - miny)
'Text20 = Text20 & "Xpas=" & Xpas & " ; Ypas=" & Ypas

Picture1.Line (xmarge, Ymarge + Yechelle)-(xmarge + Xechelle, Ymarge + Yechelle), rouge ' X
Picture1.Line (xmarge, Ymarge)-(xmarge, Ymarge + Yechelle), rouge ' Y
For i = 0 To 10
Picture1.Line ((i + 1) * xmarge, Ymarge + Yechelle)-((i + 1) * xmarge, (1.25 * Ymarge) + Yechelle), rouge 'graduation en X
Picture1.Line (0.75 * xmarge, (i + 1) * Ymarge)-(xmarge, (i + 1) * Ymarge), rouge ' graduation en Y
Picture1.PSet ((i + 0.7) * xmarge, 1.5 * Ymarge + Yechelle), blanc
Picture1.Print Int(i * (massmax - massmin) / 10 + massmin)
Picture1.PSet (0.2 * xmarge, (i + 0.85) * Ymarge), blanc
Picture1.Print Int(100 * (maxy - i * (maxy - miny) / 10)) / 100
Next i
'commentaires sur les échelle choisies
Picture1.PSet (5.5 * xmarge, 1.1 * Ymarge + Yechelle), blanc
Picture1.Print "m/z"

Picture1.PSet (0.1 * xmarge, 0.5 * Ymarge), blanc
Picture1.Print "Abundance"

' tracer des distributions théoriques et expérimentales
For i = 0 To N - 2
    Xa = xmarge + (xs(i) - massmin) * Xechelle / (massmax - massmin)
    Ya = Ymarge + Yechelle - ys(i) * Yechelle / maxy
    Xb = xmarge + (xs(i + 1) - massmin) * Xechelle / (massmax - massmin)
    Yb = Ymarge + Yechelle - ys(i + 1) * Yechelle / maxy
    
        Picture1.Line (Xa, Ya)-(Xb, Yb), bleu
Next i

For i = 0 To nbre - 1
    Xc = xmarge + (mfin(i) + i * (mD - mH - 1) - massmin) * Xechelle / (massmax - massmin)
    Yc = Ymarge + Yechelle - Abond(i) * Yechelle / maxy
        Picture1.Line (Xc, Yc)-(Xc, Ymarge + Yechelle), rouge
 Next i

Text21 = abd(1) / (abd(1) + abd(2) + abd(3) + abd(4))

' légende de la figure
Xcalcul1 = 0.9 * Xechelle
Xcalcul2 = Xechelle + 0.2 * xmarge
Ycalcul1 = 1.8 * Ymarge
Picture1.Line (Xcalcul1, Ycalcul1)-(Xcalcul2, Ycalcul1), bleu
Picture1.PSet (Xcalcul2, 0.9 * Ycalcul1), bleu
Picture1.Print " experiment"
Ycalcul2 = 2.5 * Ymarge
Picture1.Line (Xcalcul1, Ycalcul2)-(Xcalcul2, Ycalcul2), rouge
Picture1.PSet (Xcalcul2, 0.9 * Ycalcul2), rouge
Picture1.Print " simulation des abondances "


End Sub

Private Sub Command5_Click()
Dim minit(20)
Text2 = ""
If Option1.Value = True Then ' choix de la lecture du fichier Isopro copié dans BlocNote
CommonDialog1.ShowOpen
Open CommonDialog1.FileName For Input As #1
Nl = 0
 For i = 0 To 100
    If EOF(1) = False Then
     Nl = Nl + 1
         Input #1, b(i)
    End If
Next i
    
 Close #1
End If
nn = 0
    For i = 6 To Nl Step 4 ' lecture uniquement des abondances issues du calcul Isopro
        a(nn) = b(i)
       m(nn) = b(i - 1)
        nn = nn + 1
    Next i

For i = 4 To 13
Texti = ""
Next i


    
'Text2 = "nn=" & nn
For i = 0 To nn
    Text2 = Text2 & "m=" & m(i) & ";ab=" & a(i) & "//"
Next i


Text3 = m(0)


Text4 = a(0)
Text5 = a(1)
Text6 = a(2)
Text7 = a(3)
Text8 = a(4)
Text9 = a(5)
Text10 = a(6)
Text11 = a(7)
Text12 = a(8)
Text13 = a(9)

End Sub

Private Sub Command6_Click()
'Dim nomspectre$
'Sauvegarde des résultats qui ont fitté le mieux avec le mélange expérimental.
'Text22 = ""
'For i = 0 To nbre - 1
    'Text2 = Text2 & "m1=" & mfin(i) + i * (mD - mH - 1) & "ab=" & Int(1000 * Abond(i)) / 1000 & "/"
'Next i

'** situer les pics mfin(i)  dans la série de points experimentaux
essai = 0
For i = 0 To N - 2
    For j = 0 To nbre - 1
        If mfin(j) > xs(i) And mfin(j) < xs(i + 1) Then
        essai = essai + 1
        messai(i) = mfin(j)
        Abfin(i) = Abond(j)
        End If
    Next j
Next i
Text2 = Text2 & "nbre de matches=" & essai


nom$ = Text22


Open "Label isot distrib" & nom$ & "Dn=" & Int(1000 * abd(1) / (abd(1) + abd(2) + abd(3) + abd(4))) / 1000 For Output As #1
Write #1, Text19 & "; Dn=" & Int(1000 * abd(1) / (abd(1) + abd(2) + abd(3) + abd(4))) / 1000
Write #1, "Exp m / z"; "Abondance"; "calc m/z"; "calc ab"


   For i = 0 To N - 2
    
        If messai(i) > 0 Then
           Write #1, xs(i); ys(i); messai(i); Abfin(i)
        Else
           Write #1, xs(i); ys(i); ""; ""
         End If
   Next i


Close #1
End Sub
