# Supplementary material for: A cationic motif upstream Engrailed2 homeodomain controls cell internalization through selective interaction with heparan sulfates
Source: Nat Commun. 2023 Apr 10;14:1998. doi: 10.1038/s41467-023-37757-6 (PMC10083169; doi:10.1038/s41467-023-37757-6)
Supplement: Supplementary file 4 — Supplementary Software file [file 41467_2023_37757_MOESM4_ESM.zip › Isotopy and labeling yield/isotop taux marquage GG 2016.vbw]

Form1 = 24, 47, 918, 498, C, 25, 25, 919, 475, C
