# Supplementary material for: A cationic motif upstream Engrailed2 homeodomain controls cell internalization through selective interaction with heparan sulfates
Source: Nat Commun. 2023 Apr 10;14:1998. doi: 10.1038/s41467-023-37757-6 (PMC10083169; doi:10.1038/s41467-023-37757-6)
Supplement: Supplementary file 4 — Supplementary Software file [file 41467_2023_37757_MOESM4_ESM.zip › Isotopy and labeling yield/isotop taux marquage GG 2016.vbp]

Type=Exe
Form=isotop taux marquage GG 2016.frm
Reference=*\G{00020430-0000-0000-C000-000000000046}#2.0#0#C:\Windows\SysWOW64\stdole2.tlb#OLE Automation
Object={F9043C88-F6F2-101A-A3C9-08002B2F49FB}#1.2#0; comdlg32.ocx
Reference=*\G{00025E01-0000-0000-C000-000000000046}#4.0#0#C:\Program Files (x86)\Common Files\Microsoft Shared\DAO\DAO350.DLL#Microsoft DAO 3.51 Object Library
IconForm="Form1"
Startup="Form1"
ExeName32="isotop taux marquage GG 2016.exe"
Command32=""
Name="Projet1"
HelpContextID="0"
CompatibleMode="0"
MajorVer=1
MinorVer=0
RevisionVer=0
AutoIncrementVer=0
ServerSupportFiles=0
VersionCompanyName="perso"
CompilationType=0
OptimizationType=0
FavorPentiumPro(tm)=0
CodeViewDebugInfo=0
NoAliasing=0
BoundsCheck=0
OverflowCheck=0
FlPointCheck=0
FDIVCheck=0
UnroundedFP=0
StartMode=0
Unattended=0
Retained=0
ThreadPerObject=0
MaxNumberOfThreads=1
