# Supplementary material for: A cationic motif upstream Engrailed2 homeodomain controls cell internalization through selective interaction with heparan sulfates
Source: Nat Commun. 2023 Apr 10;14:1998. doi: 10.1038/s41467-023-37757-6 (PMC10083169; doi:10.1038/s41467-023-37757-6)
Supplement: Supplementary file 4 — Supplementary Software file [file 41467_2023_37757_MOESM4_ESM.zip › G Quantif/GQuantif1.frm]

VERSION 5.00
Object = "{F9043C88-F6F2-101A-A3C9-08002B2F49FB}#1.2#0"; "COMDLG32.OCX"
Begin VB.Form form1 
   AutoRedraw      =   -1  'True
   Caption         =   "Simulation 14N et 15N (NLS, HD) d'un mélange GB dec 2015-janv 2016"
   ClientHeight    =   10050
   ClientLeft      =   225
   ClientTop       =   555
   ClientWidth     =   18960
   BeginProperty Font 
      Name            =   "MS Sans Serif"
      Size            =   8.25
      Charset         =   0
      Weight          =   700
      Underline       =   0   'False
      Italic          =   0   'False
      Strikethrough   =   0   'False
   EndProperty
   LinkTopic       =   "Form1"
   ScaleHeight     =   9971.899
   ScaleMode       =   0  'User
   ScaleWidth      =   21169.41
   StartUpPosition =   2  'CenterScreen
   Begin VB.TextBox Text24 
      BeginProperty Font 
         Name            =   "MS Sans Serif"
         Size            =   8.25
         Charset         =   0
         Weight          =   400
         Underline       =   0   'False
         Italic          =   0   'False
         Strikethrough   =   0   'False
      EndProperty
      Height          =   285
      Left            =   10320
      TabIndex        =   55
      Top             =   240
      Width           =   735
   End
   Begin VB.Frame Frame1 
      Caption         =   "correction isotopie"
      BeginProperty Font 
         Name            =   "MS Sans Serif"
         Size            =   8.25
         Charset         =   0
         Weight          =   400
         Underline       =   0   'False
         Italic          =   0   'False
         Strikethrough   =   0   'False
      EndProperty
      Height          =   1455
      Left            =   11520
      TabIndex        =   46
      Top             =   0
      Width           =   3135
      Begin VB.TextBox Text21 
         BeginProperty Font 
            Name            =   "MS Sans Serif"
            Size            =   8.25
            Charset         =   0
            Weight          =   400
            Underline       =   0   'False
            Italic          =   0   'False
            Strikethrough   =   0   'False
         EndProperty
         Height          =   285
         Left            =   1680
         TabIndex        =   49
         Top             =   720
         Visible         =   0   'False
         Width           =   975
      End
      Begin VB.TextBox Text5 
         BeginProperty Font 
            Name            =   "MS Sans Serif"
            Size            =   8.25
            Charset         =   0
            Weight          =   400
            Underline       =   0   'False
            Italic          =   0   'False
            Strikethrough   =   0   'False
         EndProperty
         Height          =   285
         Left            =   240
         TabIndex        =   48
         Top             =   720
         Visible         =   0   'False
         Width           =   735
      End
      Begin VB.CommandButton Command10 
         Caption         =   "correction"
         BeginProperty Font 
            Name            =   "MS Sans Serif"
            Size            =   8.25
            Charset         =   0
            Weight          =   400
            Underline       =   0   'False
            Italic          =   0   'False
            Strikethrough   =   0   'False
         EndProperty
         Height          =   375
         Left            =   480
         TabIndex        =   47
         Top             =   240
         Width           =   1095
      End
      Begin VB.Label Label7 
         Caption         =   "rapport corrigé"
         BeginProperty Font 
            Name            =   "MS Sans Serif"
            Size            =   8.25
            Charset         =   0
            Weight          =   400
            Underline       =   0   'False
            Italic          =   0   'False
            Strikethrough   =   0   'False
         EndProperty
         Height          =   255
         Left            =   1800
         TabIndex        =   51
         Top             =   1080
         Visible         =   0   'False
         Width           =   1575
      End
      Begin VB.Label Label6 
         Caption         =   "% marquage max"
         BeginProperty Font 
            Name            =   "MS Sans Serif"
            Size            =   8.25
            Charset         =   0
            Weight          =   400
            Underline       =   0   'False
            Italic          =   0   'False
            Strikethrough   =   0   'False
         EndProperty
         Height          =   375
         Left            =   120
         TabIndex        =   50
         Top             =   1080
         Visible         =   0   'False
         Width           =   1215
      End
   End
   Begin VB.TextBox Text19 
      BeginProperty Font 
         Name            =   "MS Sans Serif"
         Size            =   8.25
         Charset         =   0
         Weight          =   400
         Underline       =   0   'False
         Italic          =   0   'False
         Strikethrough   =   0   'False
      EndProperty
      Height          =   285
      Left            =   14760
      TabIndex        =   42
      Top             =   600
      Width           =   3135
   End
   Begin VB.CommandButton Command8 
      Caption         =   "sauvegarde data affichées après fit"
      BeginProperty Font 
         Name            =   "MS Sans Serif"
         Size            =   8.25
         Charset         =   0
         Weight          =   400
         Underline       =   0   'False
         Italic          =   0   'False
         Strikethrough   =   0   'False
      EndProperty
      Height          =   495
      Left            =   14880
      TabIndex        =   41
      Top             =   120
      Width           =   2895
   End
   Begin VB.TextBox Text17 
      BeginProperty Font 
         Name            =   "MS Sans Serif"
         Size            =   8.25
         Charset         =   0
         Weight          =   400
         Underline       =   0   'False
         Italic          =   0   'False
         Strikethrough   =   0   'False
      EndProperty
      Height          =   285
      Left            =   9240
      TabIndex        =   36
      Top             =   240
      Width           =   975
   End
   Begin VB.TextBox Text9 
      BeginProperty Font 
         Name            =   "MS Sans Serif"
         Size            =   8.25
         Charset         =   0
         Weight          =   400
         Underline       =   0   'False
         Italic          =   0   'False
         Strikethrough   =   0   'False
      EndProperty
      Height          =   285
      Left            =   8520
      TabIndex        =   35
      Top             =   240
      Width           =   615
   End
   Begin VB.TextBox Text7 
      BeginProperty Font 
         Name            =   "MS Sans Serif"
         Size            =   8.25
         Charset         =   0
         Weight          =   400
         Underline       =   0   'False
         Italic          =   0   'False
         Strikethrough   =   0   'False
      EndProperty
      Height          =   285
      Left            =   5400
      TabIndex        =   34
      Top             =   840
      Width           =   7335
   End
   Begin VB.TextBox Text16 
      BeginProperty Font 
         Name            =   "MS Sans Serif"
         Size            =   8.25
         Charset         =   0
         Weight          =   400
         Underline       =   0   'False
         Italic          =   0   'False
         Strikethrough   =   0   'False
      EndProperty
      Height          =   285
      Left            =   360
      TabIndex        =   33
      Top             =   9720
      Width           =   12375
   End
   Begin VB.TextBox Text15 
      BeginProperty Font 
         Name            =   "MS Sans Serif"
         Size            =   8.25
         Charset         =   0
         Weight          =   400
         Underline       =   0   'False
         Italic          =   0   'False
         Strikethrough   =   0   'False
      EndProperty
      Height          =   285
      Left            =   120
      TabIndex        =   32
      Top             =   9360
      Width           =   7215
   End
   Begin VB.TextBox Text14 
      BeginProperty Font 
         Name            =   "MS Sans Serif"
         Size            =   8.25
         Charset         =   0
         Weight          =   400
         Underline       =   0   'False
         Italic          =   0   'False
         Strikethrough   =   0   'False
      EndProperty
      Height          =   285
      Left            =   2400
      TabIndex        =   31
      Top             =   8400
      Width           =   855
   End
   Begin VB.TextBox Text13 
      BeginProperty Font 
         Name            =   "MS Sans Serif"
         Size            =   8.25
         Charset         =   0
         Weight          =   400
         Underline       =   0   'False
         Italic          =   0   'False
         Strikethrough   =   0   'False
      EndProperty
      Height          =   285
      Left            =   1320
      TabIndex        =   30
      Top             =   8400
      Width           =   855
   End
   Begin VB.TextBox Text12 
      BeginProperty Font 
         Name            =   "MS Sans Serif"
         Size            =   8.25
         Charset         =   0
         Weight          =   400
         Underline       =   0   'False
         Italic          =   0   'False
         Strikethrough   =   0   'False
      EndProperty
      Height          =   285
      Left            =   120
      TabIndex        =   29
      Top             =   8400
      Width           =   975
   End
   Begin MSComDlg.CommonDialog CommonDialog2 
      Left            =   7200
      Top             =   4320
      _ExtentX        =   847
      _ExtentY        =   847
      _Version        =   393216
   End
   Begin VB.CommandButton Command5 
      Caption         =   "15N/ D only"
      BeginProperty Font 
         Name            =   "MS Sans Serif"
         Size            =   8.25
         Charset         =   0
         Weight          =   400
         Underline       =   0   'False
         Italic          =   0   'False
         Strikethrough   =   0   'False
      EndProperty
      Height          =   375
      Left            =   360
      TabIndex        =   19
      Top             =   1800
      Width           =   1215
   End
   Begin VB.CommandButton Command4 
      Caption         =   "14N/ H only"
      BeginProperty Font 
         Name            =   "MS Sans Serif"
         Size            =   8.25
         Charset         =   0
         Weight          =   400
         Underline       =   0   'False
         Italic          =   0   'False
         Strikethrough   =   0   'False
      EndProperty
      Height          =   375
      Left            =   360
      TabIndex        =   18
      Top             =   1320
      Width           =   1215
   End
   Begin VB.TextBox Text3 
      BeginProperty Font 
         Name            =   "MS Sans Serif"
         Size            =   8.25
         Charset         =   0
         Weight          =   400
         Underline       =   0   'False
         Italic          =   0   'False
         Strikethrough   =   0   'False
      EndProperty
      Height          =   285
      Left            =   0
      TabIndex        =   17
      Top             =   9000
      Width           =   3495
   End
   Begin VB.CommandButton Command3 
      Caption         =   "save"
      BeginProperty Font 
         Name            =   "MS Sans Serif"
         Size            =   8.25
         Charset         =   0
         Weight          =   400
         Underline       =   0   'False
         Italic          =   0   'False
         Strikethrough   =   0   'False
      EndProperty
      Height          =   255
      Left            =   19920
      TabIndex        =   16
      Top             =   0
      Width           =   495
   End
   Begin VB.CommandButton Command2 
      Caption         =   "printer courbe"
      BeginProperty Font 
         Name            =   "MS Sans Serif"
         Size            =   8.25
         Charset         =   0
         Weight          =   400
         Underline       =   0   'False
         Italic          =   0   'False
         Strikethrough   =   0   'False
      EndProperty
      Height          =   375
      Left            =   13200
      TabIndex        =   15
      Top             =   9840
      Width           =   1575
   End
   Begin VB.CommandButton Command1 
      Caption         =   "print"
      BeginProperty Font 
         Name            =   "MS Sans Serif"
         Size            =   8.25
         Charset         =   0
         Weight          =   400
         Underline       =   0   'False
         Italic          =   0   'False
         Strikethrough   =   0   'False
      EndProperty
      Height          =   255
      Left            =   19920
      TabIndex        =   12
      Top             =   240
      Width           =   495
   End
   Begin VB.CommandButton OK 
      Caption         =   "OK"
      BeginProperty Font 
         Name            =   "MS Sans Serif"
         Size            =   8.25
         Charset         =   0
         Weight          =   400
         Underline       =   0   'False
         Italic          =   0   'False
         Strikethrough   =   0   'False
      EndProperty
      Height          =   255
      Left            =   7800
      TabIndex        =   7
      Top             =   0
      Width           =   495
   End
   Begin VB.PictureBox StatusBar1 
      Align           =   2  'Align Bottom
      AutoRedraw      =   -1  'True
      BeginProperty Font 
         Name            =   "MS Sans Serif"
         Size            =   8.25
         Charset         =   0
         Weight          =   400
         Underline       =   0   'False
         Italic          =   0   'False
         Strikethrough   =   0   'False
      EndProperty
      Height          =   330
      Left            =   0
      ScaleHeight     =   270
      ScaleWidth      =   18900
      TabIndex        =   6
      Top             =   9720
      Width           =   18960
      Begin VB.TextBox Text10 
         BeginProperty Font 
            Name            =   "MS Sans Serif"
            Size            =   8.25
            Charset         =   0
            Weight          =   400
            Underline       =   0   'False
            Italic          =   0   'False
            Strikethrough   =   0   'False
         EndProperty
         Height          =   285
         Left            =   360
         TabIndex        =   14
         Top             =   0
         Width           =   2415
      End
   End
   Begin VB.TextBox champ5 
      BeginProperty Font 
         Name            =   "MS Sans Serif"
         Size            =   8.25
         Charset         =   0
         Weight          =   400
         Underline       =   0   'False
         Italic          =   0   'False
         Strikethrough   =   0   'False
      EndProperty
      Height          =   285
      Left            =   6960
      TabIndex        =   4
      Top             =   240
      Width           =   735
   End
   Begin VB.TextBox champ4 
      BeginProperty Font 
         Name            =   "MS Sans Serif"
         Size            =   8.25
         Charset         =   0
         Weight          =   400
         Underline       =   0   'False
         Italic          =   0   'False
         Strikethrough   =   0   'False
      EndProperty
      Height          =   285
      Left            =   5880
      TabIndex        =   2
      Top             =   240
      Width           =   735
   End
   Begin VB.CommandButton centroid 
      Caption         =   "centroide mélange"
      BeginProperty Font 
         Name            =   "MS Sans Serif"
         Size            =   8.25
         Charset         =   0
         Weight          =   400
         Underline       =   0   'False
         Italic          =   0   'False
         Strikethrough   =   0   'False
      EndProperty
      Height          =   255
      Left            =   4080
      TabIndex        =   1
      Top             =   240
      Width           =   1455
   End
   Begin VB.PictureBox PCourbe 
      AutoRedraw      =   -1  'True
      BackColor       =   &H80000004&
      Enabled         =   0   'False
      BeginProperty Font 
         Name            =   "MS Sans Serif"
         Size            =   8.25
         Charset         =   0
         Weight          =   400
         Underline       =   0   'False
         Italic          =   0   'False
         Strikethrough   =   0   'False
      EndProperty
      Height          =   7440
      Left            =   3360
      MousePointer    =   2  'Cross
      ScaleHeight     =   7472.245
      ScaleMode       =   0  'User
      ScaleWidth      =   14085
      TabIndex        =   0
      Top             =   1560
      Width           =   14145
      Begin MSComDlg.CommonDialog CommonDialog1 
         Left            =   1680
         Top             =   1080
         _ExtentX        =   847
         _ExtentY        =   847
         _Version        =   393216
      End
      Begin VB.TextBox Text2 
         BeginProperty Font 
            Name            =   "MS Sans Serif"
            Size            =   8.25
            Charset         =   0
            Weight          =   400
            Underline       =   0   'False
            Italic          =   0   'False
            Strikethrough   =   0   'False
         EndProperty
         ForeColor       =   &H00C00000&
         Height          =   285
         Left            =   12720
         TabIndex        =   9
         Top             =   240
         Width           =   855
      End
      Begin VB.TextBox Text1 
         BeginProperty Font 
            Name            =   "MS Sans Serif"
            Size            =   8.25
            Charset         =   0
            Weight          =   400
            Underline       =   0   'False
            Italic          =   0   'False
            Strikethrough   =   0   'False
         EndProperty
         ForeColor       =   &H000000FF&
         Height          =   285
         Left            =   11400
         TabIndex        =   8
         Top             =   240
         Width           =   975
      End
      Begin VB.Frame Frame6 
         Caption         =   "masse/tof"
         BeginProperty Font 
            Name            =   "MS Sans Serif"
            Size            =   8.25
            Charset         =   0
            Weight          =   400
            Underline       =   0   'False
            Italic          =   0   'False
            Strikethrough   =   0   'False
         EndProperty
         Height          =   615
         Left            =   11160
         TabIndex        =   10
         Top             =   0
         Width           =   1335
      End
      Begin VB.Frame Frame7 
         Caption         =   "Intensité"
         BeginProperty Font 
            Name            =   "MS Sans Serif"
            Size            =   8.25
            Charset         =   0
            Weight          =   400
            Underline       =   0   'False
            Italic          =   0   'False
            Strikethrough   =   0   'False
         EndProperty
         Height          =   615
         Left            =   12480
         TabIndex        =   11
         Top             =   0
         Width           =   1335
         Begin VB.TextBox Text8 
            Height          =   495
            Left            =   1320
            TabIndex        =   13
            Text            =   "Text8"
            Top             =   120
            Width           =   180
         End
      End
      Begin VB.Shape zoom_rect 
         BorderStyle     =   3  'Dot
         Height          =   855
         Left            =   2160
         Top             =   3360
         Width           =   1215
      End
      Begin VB.Line ligne_vert 
         BorderColor     =   &H00E4BD7C&
         Index           =   0
         Visible         =   0   'False
         X1              =   360
         X2              =   360
         Y1              =   0
         Y2              =   8261.994
      End
      Begin VB.Line ligne_hor 
         BorderColor     =   &H00E4BD7C&
         Visible         =   0   'False
         X1              =   0
         X2              =   12600
         Y1              =   4373.997
         Y2              =   4373.997
      End
   End
   Begin VB.Frame Frame3 
      Caption         =   "centroide"
      BeginProperty Font 
         Name            =   "MS Sans Serif"
         Size            =   8.25
         Charset         =   0
         Weight          =   400
         Underline       =   0   'False
         Italic          =   0   'False
         Strikethrough   =   0   'False
      EndProperty
      Height          =   615
      Left            =   5760
      TabIndex        =   3
      Top             =   0
      Width           =   1095
   End
   Begin VB.Frame Frame4 
      Caption         =   "intensité"
      BeginProperty Font 
         Name            =   "MS Sans Serif"
         Size            =   8.25
         Charset         =   0
         Weight          =   400
         Underline       =   0   'False
         Italic          =   0   'False
         Strikethrough   =   0   'False
      EndProperty
      Height          =   615
      Left            =   6840
      TabIndex        =   5
      Top             =   0
      Width           =   975
   End
   Begin VB.Frame Frame9 
      Caption         =   "Data experiment (file.txt)"
      BeginProperty Font 
         Name            =   "MS Sans Serif"
         Size            =   8.25
         Charset         =   0
         Weight          =   400
         Underline       =   0   'False
         Italic          =   0   'False
         Strikethrough   =   0   'False
      EndProperty
      Height          =   7935
      Left            =   120
      TabIndex        =   20
      Top             =   480
      Width           =   3135
      Begin VB.TextBox Text23 
         BeginProperty Font 
            Name            =   "MS Sans Serif"
            Size            =   8.25
            Charset         =   0
            Weight          =   400
            Underline       =   0   'False
            Italic          =   0   'False
            Strikethrough   =   0   'False
         EndProperty
         Height          =   285
         Left            =   1560
         TabIndex        =   53
         Top             =   1440
         Visible         =   0   'False
         Width           =   1455
      End
      Begin VB.TextBox Text22 
         BeginProperty Font 
            Name            =   "MS Sans Serif"
            Size            =   8.25
            Charset         =   0
            Weight          =   400
            Underline       =   0   'False
            Italic          =   0   'False
            Strikethrough   =   0   'False
         EndProperty
         Height          =   285
         Left            =   1560
         TabIndex        =   52
         Top             =   960
         Visible         =   0   'False
         Width           =   1455
      End
      Begin VB.ListBox List1 
         BeginProperty Font 
            Name            =   "MS Sans Serif"
            Size            =   8.25
            Charset         =   0
            Weight          =   400
            Underline       =   0   'False
            Italic          =   0   'False
            Strikethrough   =   0   'False
         EndProperty
         Height          =   450
         ItemData        =   "GQuantif1.frx":0000
         Left            =   1680
         List            =   "GQuantif1.frx":000A
         TabIndex        =   44
         Top             =   360
         Width           =   1455
      End
      Begin VB.CommandButton Command9 
         Caption         =   "type de traitement"
         BeginProperty Font 
            Name            =   "MS Sans Serif"
            Size            =   8.25
            Charset         =   0
            Weight          =   400
            Underline       =   0   'False
            Italic          =   0   'False
            Strikethrough   =   0   'False
         EndProperty
         Height          =   375
         Left            =   120
         TabIndex        =   43
         Top             =   360
         Width           =   1455
      End
      Begin VB.TextBox Text20 
         BeginProperty Font 
            Name            =   "MS Sans Serif"
            Size            =   8.25
            Charset         =   0
            Weight          =   400
            Underline       =   0   'False
            Italic          =   0   'False
            Strikethrough   =   0   'False
         EndProperty
         Height          =   285
         Left            =   0
         TabIndex        =   40
         Top             =   2400
         Width           =   3015
      End
      Begin VB.TextBox Text18 
         BeginProperty Font 
            Name            =   "MS Sans Serif"
            Size            =   8.25
            Charset         =   0
            Weight          =   400
            Underline       =   0   'False
            Italic          =   0   'False
            Strikethrough   =   0   'False
         EndProperty
         Height          =   285
         Left            =   2280
         TabIndex        =   38
         Text            =   "0"
         Top             =   5760
         Width           =   735
      End
      Begin VB.CommandButton Command7 
         Caption         =   "Simulation"
         BeginProperty Font 
            Name            =   "MS Sans Serif"
            Size            =   8.25
            Charset         =   0
            Weight          =   400
            Underline       =   0   'False
            Italic          =   0   'False
            Strikethrough   =   0   'False
         EndProperty
         Height          =   495
         Left            =   840
         TabIndex        =   28
         Top             =   6360
         Width           =   1575
      End
      Begin VB.TextBox Text11 
         BeginProperty Font 
            Name            =   "MS Sans Serif"
            Size            =   8.25
            Charset         =   0
            Weight          =   400
            Underline       =   0   'False
            Italic          =   0   'False
            Strikethrough   =   0   'False
         EndProperty
         Height          =   285
         Left            =   1800
         TabIndex        =   26
         Text            =   "0"
         Top             =   5160
         Width           =   975
      End
      Begin VB.TextBox Text6 
         BeginProperty Font 
            Name            =   "MS Sans Serif"
            Size            =   8.25
            Charset         =   0
            Weight          =   400
            Underline       =   0   'False
            Italic          =   0   'False
            Strikethrough   =   0   'False
         EndProperty
         Height          =   285
         Left            =   1920
         TabIndex        =   25
         Text            =   "0"
         Top             =   4680
         Width           =   975
      End
      Begin VB.TextBox Text4 
         BeginProperty Font 
            Name            =   "MS Sans Serif"
            Size            =   8.25
            Charset         =   0
            Weight          =   400
            Underline       =   0   'False
            Italic          =   0   'False
            Strikethrough   =   0   'False
         EndProperty
         Height          =   285
         Left            =   840
         TabIndex        =   22
         Text            =   "1"
         Top             =   3840
         Width           =   615
      End
      Begin VB.CommandButton Command6 
         Caption         =   "14N/H and 15N/D exp"
         BeginProperty Font 
            Name            =   "MS Sans Serif"
            Size            =   8.25
            Charset         =   0
            Weight          =   400
            Underline       =   0   'False
            Italic          =   0   'False
            Strikethrough   =   0   'False
         EndProperty
         Height          =   375
         Left            =   120
         MaskColor       =   &H00FFFFFF&
         TabIndex        =   21
         Top             =   1920
         Width           =   2055
      End
      Begin VB.Label Label8 
         Caption         =   "mass sup"
         BeginProperty Font 
            Name            =   "MS Sans Serif"
            Size            =   8.25
            Charset         =   0
            Weight          =   400
            Underline       =   0   'False
            Italic          =   0   'False
            Strikethrough   =   0   'False
         EndProperty
         Height          =   495
         Left            =   840
         TabIndex        =   54
         Top             =   5160
         Width           =   1095
      End
      Begin VB.Label Label3 
         Caption         =   "Afin de reduire le temps choisir une gamme d'intérêt et non le spectre total cas des données d'origine"
         BeginProperty Font 
            Name            =   "MS Sans Serif"
            Size            =   8.25
            Charset         =   0
            Weight          =   400
            Underline       =   0   'False
            Italic          =   -1  'True
            Strikethrough   =   0   'False
         EndProperty
         Height          =   975
         Left            =   0
         TabIndex        =   45
         Top             =   6960
         Width           =   3375
      End
      Begin VB.Label Label5 
         Caption         =   "bruit à ajouter - ou retrancher + au mélange exp"
         BeginProperty Font 
            Name            =   "MS Sans Serif"
            Size            =   8.25
            Charset         =   0
            Weight          =   400
            Underline       =   0   'False
            Italic          =   0   'False
            Strikethrough   =   0   'False
         EndProperty
         Height          =   855
         Left            =   120
         TabIndex        =   39
         Top             =   5760
         Width           =   2175
      End
      Begin VB.Label Label2 
         Caption         =   "mass inf"
         BeginProperty Font 
            Name            =   "MS Sans Serif"
            Size            =   8.25
            Charset         =   0
            Weight          =   400
            Underline       =   0   'False
            Italic          =   0   'False
            Strikethrough   =   0   'False
         EndProperty
         Height          =   255
         Left            =   960
         TabIndex        =   27
         Top             =   4680
         Width           =   855
      End
      Begin VB.Label gamme 
         Caption         =   "mass range for simulation"
         BeginProperty Font 
            Name            =   "MS Sans Serif"
            Size            =   8.25
            Charset         =   0
            Weight          =   400
            Underline       =   0   'False
            Italic          =   0   'False
            Strikethrough   =   0   'False
         EndProperty
         Height          =   375
         Left            =   240
         TabIndex        =   24
         Top             =   4320
         Width           =   1935
      End
      Begin VB.Label Label1 
         Caption         =   "ratio 14N/15N for simulation"
         BeginProperty Font 
            Name            =   "MS Sans Serif"
            Size            =   8.25
            Charset         =   0
            Weight          =   400
            Underline       =   0   'False
            Italic          =   0   'False
            Strikethrough   =   0   'False
         EndProperty
         Height          =   495
         Left            =   240
         TabIndex        =   23
         Top             =   3360
         Width           =   2535
      End
   End
   Begin VB.Label Label4 
      Caption         =   "curseur m/z"
      BeginProperty Font 
         Name            =   "MS Sans Serif"
         Size            =   8.25
         Charset         =   0
         Weight          =   400
         Underline       =   0   'False
         Italic          =   0   'False
         Strikethrough   =   0   'False
      EndProperty
      Height          =   255
      Left            =   8760
      TabIndex        =   37
      Top             =   480
      Width           =   1575
   End
   Begin VB.Menu fichier 
      Caption         =   "Fichier"
      Begin VB.Menu nouveau 
         Caption         =   "Nouveau"
      End
      Begin VB.Menu ouvrir 
         Caption         =   "Ouvrir ..."
      End
      Begin VB.Menu quitter 
         Caption         =   "Quitter"
      End
   End
   Begin VB.Menu spectre 
      Caption         =   "Spectre"
      Begin VB.Menu afficher 
         Caption         =   "Afficher"
      End
      Begin VB.Menu zoomout 
         Caption         =   "Zoom arrière"
      End
   End
End
Attribute VB_Name = "form1"
Attribute VB_GlobalNameSpace = False
Attribute VB_Creatable = False
Attribute VB_PredeclaredId = True
Attribute VB_Exposed = False
' programme GQuantif 16 janvier 99 modif décembre 2015 et janvier 2016 pour quantification des pics 14N et 15N
' modifié le 9 février avec lecture directe des fichiers ASCII possédanr l'entête
' modifié le 30 janvier pour tenir compte d'une deuteration incomplète des peptides
' à partir du taux de deutération complète
' modifiés le 20 janvier 2016 pour sauvegarder le résulta de la meilleur simulation
' modifié le 23 janvier 2016 pour tenir compte des data spectres non intégrées cas des peptides
''Chaque pic 14N ou 15N, compressé sur 1Da est utilisé comme modèle pour reconstruire le spectre du
' mélange des deux avec un rapport théorique
' le problème principal est le bruit de fond qui n'est pas retiré et qu'il est difficile à apprécier
'la concentration des solutions utilisées sont différentes entre les spectres de 14N ou 15N
' et le mélnage de plus faible concentration.
' calculs vérifiés pour compression 1Da
' programme de lecture spectre ASCII XYS (Voyager Elite) et traitement
' calcul de centroide et des caractéristiques d'une distribution polymère
' generaliser pour l'observation de spectres masse et temps de vol
' modifier pour tenir compte du temps de depart du spectre
Dim m1, m2, t1, t2, dt, A, B
Dim ys14(200000), xs14(200000), N14, Imin14(1000), Imax14(1000)
Dim ys15(200000), xs15(200000), N15, Imin15(1000), Imax15(1000)
Dim ys(200000), xs(200000), N, Imin(1000), Imax(1000), c
Dim xms(200000), yms(200000), ind, indice
Dim m14(200000), I14(200000), ind14, indice14
Dim m15(200000), I15(200000), ind15, indice15
Dim ininfc, insupc, msup, minf, Max1, rap
Dim Isum(200000), ymel(200000)
Dim Xmarge, Ymarge, Xechelle, Yechelle, Xpas, Ypas
Dim massmax14(50), massmin14(50), maxy(50), miny(50)
Dim massmax15(50), massmin15(50)
Dim massmax(50), massmin(50)
'Dim massmax(50), massmin(50), maxy(50), miny(50)
Dim noir, rouge, bleu, blanc, vert
Dim clic
Dim xstart, ystart, xend, yend
Dim maxxstart, minxstart, maxystart, minystart
Dim XMarge_echelle, Ymarge_echelle
Dim X1, X2
Dim minx_echelle, maxx_echelle
Dim icone_hb, icone_dg, loupe
Dim deplace_hor, deplace_vert, select_ligne, nb_ligne_vert
Dim Yinit_hor
Dim cursY, cursX(2)
Dim cc, dd
Dim centr(1000), intensity(1000)
Dim k
Dim Npic, s1, s2, s3
Dim Bmax, fond, critere
Dim aa$(10), bb$(10), ce$(10)


Private Sub affich_courbe() ' permet l'affichage sur l'écran des spectres
' calcul des indices correspondants aux valeurs min et max de la gamme de masse
'Text7 = Text7 & "c=" & c
If c = 0 Then c = 1
    For i = Imin(c) To Imax(c) - 1
        If ymel(i) > maxy(c) Then
            maxy(c) = ymel(i)
        Else: maxy(c) = maxy(c)
End If
Next i


miny(c) = 0 'maxy(c)
'For i = Imin(c) To Imax(c) - 1
'If ys(i) < miny(c) Then miny(c) = ys(i) Else miny(c) = miny(c)
'Next i
'champ = champ & "c=" & c & "maxy=" & maxy(c) & "miny=" & miny(c)
Xpas = Xechelle / (massmax(c) - massmin(c))
Ypas = Yechelle / (maxy(c) - miny(c))
Text7 = "c=" & c & "min=" & Int(miny(c)) & " max=" & Int(maxy(c))


' tracer de la courbe
'If c = 1 Then ' pour le spectre entier, il n'est pas nécéssaire de placer tous les points
'For i = Imin(c) To Imax(c) - 20 Step 20
'Xd = Xmarge + (xs(i) - massmin(c)) * Xpas
'xa = Xmarge + (xs(i + 20) - massmin(c)) * Xpas

'Yd = Ymarge + Yechelle - (ys(i) - miny(c)) * Ypas
'ya = Ymarge + Yechelle - (ys(i + 20) - miny(c)) * Ypas
'PCourbe.PSet (Xd, Yd), noir
'PCourbe.Line (Xd, Yd)-(xa, ya), bleu
'Next i
'Else ' dès que l'on ouvre une plus petite fenêtre on affiche tous les points de la fenêtre
For i = Imin(c) To Imax(c) - 2
Xd = Xmarge + (m14(i) - massmin(c)) * Xpas
xa = Xmarge + (m14(i + 1) - massmin(c)) * Xpas

Yd = Ymarge + Yechelle - (Isum(i) / Max1 - miny(c)) * Ypas
ya = Ymarge + Yechelle - (Isum(i + 1) / Max1 - miny(c)) * Ypas
Ye = Ymarge + Yechelle - (ymel(i) - miny(c)) * Ypas
yb = Ymarge + Yechelle - (ymel(i + 1) - miny(c)) * Ypas

'PCourbe.PSet (Xd, Yd), noir
PCourbe.Line (Xd, Yd)-(xa, ya), bleu
PCourbe.Line (Xd, Ye)-(xa, yb), rouge

Next i
'End If
'tracer de l'échelle
Xpas = Xechelle / (massmax(c) - massmin(c))
Ypas = Yechelle / (maxy(c) - miny(c))
PCourbe.Line (Xmarge, Ymarge + Yechelle)-(Xmarge + Xechelle, Ymarge + Yechelle), rouge ' X
PCourbe.Line (Xmarge, Ymarge)-(Xmarge, Ymarge + Yechelle), rouge ' Y
For i = 0 To 10
PCourbe.Line ((i + 1) * Xmarge, Ymarge + Yechelle)-((i + 1) * Xmarge, (1.25 * Ymarge) + Yechelle), rouge 'graduation en X
PCourbe.Line (0.75 * Xmarge, (i + 1) * Ymarge)-(Xmarge, (i + 1) * Ymarge), rouge ' graduation en Y
PCourbe.PSet ((i + 0.7) * Xmarge, 1.5 * Ymarge + Yechelle), blanc
PCourbe.Print Int(i * (massmax(c) - massmin(c)) / 10 + massmin(c))
PCourbe.PSet (0.2 * Xmarge, (i + 0.85) * Ymarge), blanc
PCourbe.Print Int(100 * (maxy(c) - i * (maxy(c) - miny(c)) / 10)) / 100
Next i
'commentaires sur les échelle choisies
PCourbe.PSet (5.5 * Xmarge, Ymarge + Yechelle), blanc
'If Val(List1.ListIndex) = 1 Then
'PCourbe.Print "TOF(ns)"
'Else
PCourbe.Print "M/Z"
'End If
PCourbe.PSet (0.1 * Xmarge, 0.5 * Ymarge), blanc
PCourbe.Print "I(a.u)"

' indication de la nature des courbes
Xcalcul1 = 0.9 * Xechelle + 0.1 * Xmarge
Xcalcul2 = 0.9 * Xechelle + 0.5 * Xmarge
Ycalcul1 = 1.8 * Ymarge
PCourbe.Line (Xcalcul1, Ycalcul1)-(Xcalcul2, Ycalcul1), rouge
PCourbe.PSet (Xcalcul2, 0.9 * Ycalcul1), rouge
PCourbe.Print " experiment"
Ycalcul2 = 2.5 * Ymarge
PCourbe.Line (Xcalcul1, Ycalcul2)-(Xcalcul2, Ycalcul2), bleu
PCourbe.PSet (Xcalcul2, 0.9 * Ycalcul2), bleu
PCourbe.Print " simul r=" & rap


' replacement de la ligne horizontale
If clic = 1 Then
'ligne_hor.Y1 = Yechelle * maxy(c - 1) / (maxy(c - 1) - miny(c - 1)) - Yinit_hor * Yechelle / (maxy(c - 1) - miny(c - 1)) + Ymarge
Else: clic = 1
End If
c = c + 1
'Text7 = Text7 & "c=" & c
End Sub

Private Sub afficher_Click()

PCourbe.Cls ' effacage de la zone d'impression
maxy(c) = maxystart
miny(c) = minystart
PCourbe.Enabled = True
affich_courbe
End Sub

Private Sub calcul_Click()
' calcul des paramètres de la distribution du polymère
' à partir des centroides et intensités sélectionnés
s1 = 0
s2 = 0
s3 = 0
champ = Npic
For i = 1 To Npic ' Npic = nombre de pics séléctionnés
s1 = s1 + centr(i) * intensity(i)
s2 = s2 + (centr(i) ^ 2) * intensity(i)
s3 = s3 + intensity(i)
Next i
Mn = s1 / s3
Mw = s2 / s1
Ip = Mw / Mn
champMn = Int(Mn)
champMw = Int(Mw)
ChampIp = Int(Ip * 1000) / 1000
End Sub

Private Sub centroid_Click()

cursX(1) = (ligne_vert(1).X1 - Xmarge) * (massmax(c - 1) - massmin(c - 1)) / Xechelle + massmin(c - 1)
cursX(2) = (ligne_vert(2).X1 - Xmarge) * (massmax(c - 1) - massmin(c - 1)) / Xechelle + massmin(c - 1)
cursY = maxy(c - 1) - (ligne_hor.Y1 - Ymarge) * (maxy(c - 1) - miny(c - 1)) / Yechelle


'recherche des indices i de xs(i) définis par les curseurs en x
If cursX(1) < cursX(2) Then
               m1 = cursX(1)
               m2 = cursX(2)
               Else
               m1 = cursX(2)
               m2 = cursX(1)
 End If
               
 Text9 = m1
 Text17 = m2
 
 Text24 = (Int(m2 - m1) * 1000) / 1000
 Dim i
 Do While xs(i) < m1
 i = i + 1
 Loop
 I1 = i
 
 Do While xs(i) < m2
 i = i + 1
 Loop
 I2 = i
 
 ' la valeur du fond est donnée par cursY


' détermination du centroide
cc = 0
dd = 0
For j = I1 To I2
cc = cc + xs(j) * (ys(j) - cursY)
dd = dd + (ys(j) - cursY)
Next j
centroide = cc / dd
champ4 = centroide
champ5 = dd
'Text7 = Text7 & "c=" & c
End Sub


Private Sub Command1_Click()
For j = 1 To Npic
Printer.Print "cent=" & Int(centr(j) * 100) / 100 & "int=" & Int(intensity(j))
'Text7 = Text7 & CommonDialog1.filename
Text7 = Text7 & "cent=" & Int(centr(j) * 100) / 100 & "int=" & Int(intensity(j))
Next j
Printer.Print
Printer.EndDoc
End Sub

Private Sub Command10_Click()
Dim marquage
MsgBox " si le taux de marquage n'est pas de 100% il faut effectuer une correction. Par exemple pour RW9, il faut renter le taux D8/(D6+D7+D8)"
Text5.Visible = True
Label6.Visible = True
Text21.Visible = True
Label7.Visible = True

Let marquage = Val(Text5)
If marquage > 0 Then
Text21 = 0.0001 * Int(10000 * rap / (marquage / 100))
End If
End Sub

Sub Command2_Click()
c = c - 1
' impression du spectre
If c = 1 Then ' pour le spectre entier, il n'est pas nécéssaire de placer tous les points
For i = Imin(c) To Imax(c) - 20 Step 20
Xd = Xmarge + (xs(i) - massmin(c)) * Xpas
xa = Xmarge + (xs(i + 20) - massmin(c)) * Xpas

Yd = Ymarge + Yechelle - (ys(i) - miny(c)) * Ypas
ya = Ymarge + Yechelle - (ys(i + 20) - miny(c)) * Ypas
'PCourbe.PSet (Xd, Yd), noir
Printer.Line (Xd, Yd)-(xa, ya), bleu
Next i
Else ' dès que l'on ouvre une plus petite fenêtre on affiche tous les points de la fenêtre
For i = Imin(c) To Imax(c) - 2
Xd = Xmarge + (xs(i) - massmin(c)) * Xpas
xa = Xmarge + (xs(i + 1) - massmin(c)) * Xpas

Yd = Ymarge + Yechelle - (ys(i) - miny(c)) * Ypas
ya = Ymarge + Yechelle - (ys(i + 1) - miny(c)) * Ypas
'PCourbe.PSet (Xd, Yd), noir
Printer.Line (Xd, Yd)-(xa, ya), bleu
Next i
End If
'tracer de l'échelle
Xpas = Xechelle / (massmax(c) - massmin(c))
Ypas = Yechelle / (maxy(c) - miny(c))
Printer.Line (Xmarge, Ymarge + Yechelle)-(Xmarge + Xechelle, Ymarge + Yechelle), rouge ' X
Printer.Line (Xmarge, Ymarge)-(Xmarge, Ymarge + Yechelle), rouge ' Y
For i = 0 To 10
Printer.Line ((i + 1) * Xmarge, Ymarge + Yechelle)-((i + 1) * Xmarge, (1.25 * Ymarge) + Yechelle), rouge 'graduation en X
Printer.Line (0.75 * Xmarge, (i + 1) * Ymarge)-(Xmarge, (i + 1) * Ymarge), rouge ' graduation en Y
Printer.PSet ((i + 0.7) * Xmarge, 1.5 * Ymarge + Yechelle), blanc
Printer.Print Int(i * (massmax(c) - massmin(c)) / 10 + massmin(c))
Printer.PSet (0.2 * Xmarge, (i + 0.85) * Ymarge), blanc
Printer.Print (maxy(c) - i * (maxy(c) - miny(c))) / 10
Next i
'commentaires sur les échelle choisies
Printer.PSet (5.5 * Xmarge, Ymarge + Yechelle)
If Val(List1.ListIndex) = 1 Then
Printer.Print "TOF(ns)"
Else
PCourbe.Print "M/Z"
End If
Printer.PSet (0.1 * Xmarge, 0.5 * Ymarge), blanc
Printer.Print "I(a.u)"
Printer.EndDoc

End Sub

Private Sub Command3_Click()
Open "data.txt" For Output As #1
For j = 1 To Npic
Write #1, Int(centr(j) * 100) / 100, Int(intensity(j))
Next j
Close #1
End Sub

Private Sub Command4_Click() ' ouverture fichier exp 14N seul
PCourbe.Enabled = False
PCourbe.Cls ' effacage de l'écran spectre
    
    If List1.ListIndex = 0 Then critere = 1
    If List1.ListIndex = 1 Then critere = 2

Text6 = 0
Text11 = 0
'********* ouverture fichier data spectre 14N ***************************

CommonDialog1.ShowOpen
c = 1
Open CommonDialog1.FileName For Input As #1
' lecture du fichier experimental 14N only
Text22.Visible = True
For i = 0 To 2 ' lecture de l'entête
Input #1, aa$(i)
Next i
Text22 = Mid$(aa$(0), 10, 20)


N14 = 0
For i = 3 To 200000
If EOF(1) = False Then
N14 = N14 + 1
Input #1, xs14(i - 3), ys14(i - 3) ' fichier ASCII XYS
End If
Next i
Text3 = Text3 & N14 & "m(94692)=" & xs14(94692)
Close #1

If critere = 2 Then ' cas protéines avec compression des data sur 1Da
' Compression des data exp 14N seul avec pas de 1Da
indice14 = 0
ind = 0
For k = ind To N14
A = 0
    For i = ind To ind + 25
        If xs14(i) >= Int(xs14(k)) And xs14(i) < Int(xs14(k)) + 1 Then
            A = A + ys14(i)
            ind = ind + 1
        End If
    Next i
        If A > 0 Then
            m14(indice14) = Int(xs14(k)) + 0.5
            I14(indice14) = Int(A)
            indice14 = indice14 + 1
        End If
Next k
Text12 = indice14
Text3 = Text3 & "14N critere=" & critere & ";" & indice14 & "//"
Else
'*******************traitement des données brutes*************************
'If critere = 1 Then ' traitement des données brutes"
    For j = 0 To N14
        m14(j) = xs14(j)
        I14(j) = ys14(j)
    Next j
    indice14 = N14 + 1
   Text3 = Text3 & "14N critere=" & critere & ";" & indice14 & "//"
 End If

' définition des couleurs
bleu = &HC00000
rouge = &HFF&
noir = &H0&
blanc = &HFFFFFF
vert = &HC000&

'afficher.Enabled = True

'form1.Caption = "GJessai - " & CommonDialog1.FileName
End Sub

Private Sub Command5_Click() ' ouverture fichier exp 15N seul
'PCourbe.Enabled = False
'PCourbe.Cls ' effacage de l'écran spectre
'c = 1
    If List1.ListIndex = 0 Then critere = 1
    If List1.ListIndex = 1 Then critere = 2

'******** lecture des data spectre 15N**************
CommonDialog1.ShowOpen
Open CommonDialog1.FileName For Input As #1
' lecture du fichier 14N only

Text23 = ""

 For i = 0 To 2  ' lecture de l'entête
 Input #1, bb$(i)
 Next i
  Text23.Visible = True
  Text23 = Mid$(bb$(0), 10, 20)
 
 
N15 = 0
For i = 3 To 200000 '(lecture des data seules)
If EOF(1) = False Then
N15 = N15 + 1
Input #1, xs15(i - 3), ys15(i - 3) ' fichier ASCII XYS
End If
Next i
Text3 = Text3 & "/" & N15
Close #1


'********* data intégrées sur 1Da fichier long ou protéine **********************
' Compression des data exp 15N seul avec pas de 1Da
If critere = 2 Then
    indice15 = 0
    ind = 0
        For k = ind To N15
            A = 0
        For i = ind To ind + 25
            If xs15(i) >= Int(xs15(k)) And xs15(i) < Int(xs15(k)) + 1 Then
            A = A + ys15(i)
            ind = ind + 1
        End If
         Next i
        If A > 0 Then
            m15(indice15) = Int(xs15(k)) + 0.5
            I15(indice15) = Int(A)
            indice15 = indice15 + 1
        End If
        Next k
        Text3 = Text3 & "15N critere=" & critere & ";" & indice15 & "//"
'*************cas du traitement de l'ensemble des données **********
Else 'If critere = 1 Then ' traitement des données brutes"
    For j = 0 To N15
        m15(j) = xs15(j)
        I15(j) = ys15(j)
    Next j
        indice15 = N15 + 1
        Text3 = Text3 & "15N critere=" & critere & ";" & indice15 & "//"
End If

' définition des couleurs
bleu = &HC00000
rouge = &HFF&
noir = &H0&
blanc = &HFFFFFF
vert = &HC000&


End Sub

Private Sub Command6_Click() ' ouverture du fichier experience mélange 14N et 15N
PCourbe.Enabled = False
PCourbe.Cls ' effacage de l'écran spectre

If List1.ListIndex = 0 Then critere = 1 'data d'origine
If List1.ListIndex = 1 Then critere = 2 ' data comprimées


CommonDialog1.ShowOpen
c = 1
Open CommonDialog1.FileName For Input As #1
' lecture du fichier 14N only

Text20 = ""

For i = 0 To 2
Input #1, ce$(i)
Next i
Text20 = Mid$(ce$(0), 10, 20)


N = 0

For i = 3 To 200000
If EOF(1) = False Then
N = N + 1
Input #1, xs(i - 3), ys(i - 3) ' fichier ASCII XYS
End If
Next i
Text3 = Text3 & "/" & N
Close #1

'Text20 = CommonDialog1.FileName
If critere = 2 Then
' Compression des data exp mélange 14N et15N seul avec pas de 1Da
    indice = 0
    ind = 0
        For k = ind To N
            A = 0
            For i = ind To ind + 25
                If xs(i) >= Int(xs(k)) And xs(i) < Int(xs(k)) + 1 Then
                A = A + ys(i)
                ind = ind + 1
                 End If
            Next i
            If A > 0 Then
            xms(indice) = Int(xs(k)) + 0.5
            yms(indice) = Int(A)
            indice = indice + 1
        End If
Next k
Text3 = Text3 & "14N 15N critere=" & critere & ";" & indice & "//"

Else
'*************cas dutraitement de l'ensemble des données **********
'  critere = 1  ' traitement des données brutes"
 For j = 0 To N
    xms(j) = xs(j)
    yms(j) = ys(j)
 Next j
    indice = N + 1
    Text13 = indice
    Text3 = Text3 & "14N 15N critere=" & critere & ";" & indice & "//"
End If

' définition des couleurs
bleu = &HC00000
rouge = &HFF&
noir = &H0&
blanc = &HFFFFFF
vert = &HC000&

'afficher.Enabled = True

'form1.Caption = "GJessai - " & CommonDialog1.FileName
End Sub

Private Sub Command7_Click() ' simulation, indice du pic à simuler, composition du mélange 14 et 15N et normalisation
rap = Val(Text4) ' rapport de concentration 14N/15N

'*** pour éviter des problèmes d'affichage le mieux est d'afficher les bornes m/z des spectres
minf = Val(Text6)
mmax = Val(Text11)
If Val(Text6) = 0 Then minf = Int(m14(0) + 1) Else minf = minf
If Val(Text11) = 0 Then mmax = Int(m14(N14 - 1) - 1) Else mmax = mmax

Text6 = minf
Text11 = mmax


minf = Val(Text6) + 1
mmax = Val(Text11) - 1

'**** recherche indices de la gamme de masse pour simulation (identiques pour 14N et 15N et le mélange)
If critere = 2 Then    ' cas intégration sur 1Da

    For i = 0 To indice14
        If m14(i) >= minf And m14(i) < minf + 1 Then ininfc = i ' mm15(i) ,aurait aussi pu être pris
    'End If
        If m14(i) >= mmax And m14(i) < mmax + 1 Then insupc = i
    'End If
    Next i
'End If
Else ' cas critere = 1  données brutes

    For i = 0 To indice14
        If m14(i + 1) >= minf And m14(i) < minf Then ininfc = i ' mm15(i) ,aurait aussi pu être pris
        If m14(i + 1) >= mmax And m14(i) < mmax Then insupc = i
Next i
End If
 
 Text3 = ininfc & "; " & insupc

'*** Normalisation des pics 14N et 15 N dans la zone d'intérêt
A14 = 0
A15 = 0

For i = ininfc To insupc
   If I14(i) > A14 Then A14 = I14(i) Else A14 = A14
   If I15(i) > A15 Then A15 = I15(i) Else A15 = A15
Next i

' ***** calcul de la somme normalisée pour un rapport en molécules 14N et 15N
Max1 = 0
If rap <= 1 Then
For j = ininfc To insupc
    Isum(j) = rap * I14(j) / A14 + I15(j) / A15
    If Isum(j) > Max1 Then Max1 = Isum(j) Else Max1 = Max1
Next j
End If
If rap > 1 Then
For j = ininfc To insupc
    Isum(j) = I14(j) / A14 + I15(j) / (A15 * rap)
    If Isum(j) > Max1 Then Max1 = Isum(j) Else Max1 = Max1
Next j
Text15 = Text15 & "//" & Max1
End If

'*** normalisation spectre experimental mélange 14N et 15 N
fond = Val(Text18)
Amel = 0
For i = ininfc To insupc ' recherche du maximum
If yms(i) - fond > Amel Then Amel = yms(i) - fond Else Amel = Amel
Next i

For i = ininfc To insupc
ymel(i) = (yms(i) - fond) / Amel
Next i


Text15 = ininfc & "//" & insupc & "//Max1=" & Max1

Bmax = 0
For i = ininfc To insupc
If ymel(i) > Bmax Then Bmax = ymel(i) Else Bmax = Bmax
Next i
Text15 = Text15 & "   max melange=" & Bmax

' preparation des data pour affichage

Let c = 1
maxy(c) = 0
miny(c) = 0
massmax(c) = m14(insupc)  'borne sup en masse du calcul pour un pic
massmin(c) = m14(ininfc) ''borne inf en masse du calcul pour un pic
Imin(c) = ininfc ' il s'agit des indices d'arrivée et de départ du spectre
Imax(c) = insupc
maxy(c) = 0
miny(c) = 0
'définition des couleurs
bleu = &HC00000
rouge = &HFF&
noir = &H0&
blanc = &HFFFFFF
vert = &HC000&

afficher.Enabled = True
Beep
form1.Caption = "GJessai - " & CommonDialog1.FileName
Text15 = Text15 & "  m14 min=" & m14(ininfc)
End Sub

Private Sub Command8_Click()
'Dim nomspectre$
'Sauvegarde des résultats qui ont fitté le mieux avec le mélange expérimental.
nom$ = Text19
Open "Simul" & nom$ & rap For Output As #1

Write #1, Text19 & "; rapcal=" & rap
Write #1, "i"; "m / z"; "Itheoric r=" & rap; "Iexper"
For j = ininfc To insupc
Write #1, j, m14(j), Isum(j) / Max1, ymel(j)
Next j
Close #1

End Sub

Private Sub Command9_Click()
If List1.ListIndex = -1 Then MsgBox " vous devez choisir un mode de traitement simple  data d'origine (peptide) ou intégré sur 1Da(protéine)"
If List1.ListIndex = 0 Then critere = 1
If List1.ListIndex = 0 Then MsgBox "data non traitées (peptide <4000 Da)"
If List1.ListIndex = 1 Then critere = 2
If List1.ListIndex = 1 Then MsgBox " Les data du spectre sont intégrées sur 1Da (protéine> 4000 Da)"
Text3 = critere

End Sub

Private Sub Form_Load()

'icone_hb = "D:\G visual Basic\Gpolymere\ho_split.cur"
'icone_dg = "D:\G visual Basic\Gpolymere\ve_split.cur"
'loupe = "D:\G visual Basic\Gpolymere\loupe.ico"
Let c = 0
'icone_hb = "C:\utilisateurs\Papa\en cours\ho_split.cur"
'icone_dg = "C:\utilisateurs\Papa\en cours\ve_split.cur"
'loupe = "C:\utilisateurs\Papa\en cours\loupe.ico"
'définition des marges et des echelles
Xmarge = PCourbe.Width / 12
Ymarge = PCourbe.Height / 12
Xechelle = 10 * Xmarge
Yechelle = 10 * Ymarge

ligne_hor.X1 = Xmarge
ligne_hor.X2 = 11 * Xmarge
ligne_vert(0).Y1 = Ymarge
ligne_vert(0).Y2 = 11 * Ymarge

'List1.ListIndex = 1

afficher.Enabled = False

With zoom_rect
    .Visible = False
    .Height = 0
    .Width = 0
End With
    End Sub


Private Sub OK_Click()
k = k + 1
champ = k
centr(k) = champ4.Text
intensity(k) = dd
champ = "(" & k & "-" & centr(k) & "-" & intensity(k) & ")"
Npic = k
End Sub


Private Sub PCourbe_KeyUp(KeyCode As Integer, Shift As Integer)
If KeyCode = vbKeyControl Then
    ligne_hor.BorderColor = &HE4BD7C
    For i = 0 To ligne_vert.UBound
    ligne_vert(i).BorderColor = &HE4BD7C
    ligne_vert(i).BorderColor = &HE4BD7C
    Next i
    select_ligne = 0
End If
End Sub

Private Sub PCourbe_MouseDown(Button As Integer, Shift As Integer, X As Single, Y As Single)

'point de départ du zoom
If Button = 1 And Shift = 0 And Y < (PCourbe.Height - PCourbe.Height / 12) Then
    CurrentX = X
    CurrentY = Y
xstart = X
ystart = Y
With zoom_rect
.Visible = True
    .Left = X
    .Top = Y
End With
End If


'activation du zoom

If Button = 2 And clic = 1 And X > zoom_rect.Left And X < (zoom_rect.Left + zoom_rect.Width) And Y > zoom_rect.Top And Y < (zoom_rect.Top + zoom_rect.Height) Then
PCourbe.Cls
Yinit_hor = maxy(c - 1) - (ligne_hor.Y1 - Ymarge) * (maxy(c - 1) - miny(c - 1)) / Yechelle
With zoom_rect
    .Visible = False
    .Width = 0
    .Height = 0
End With
For i = 0 To 49
maxy(i) = 0
miny(i) = 0
Next i
affich_courbe
'c = c + 1
End If


'initialisation de la création des lignes
If Y > (PCourbe.Height - Ymarge) And Button = 1 And Shift = 2 Then
    deplace_hor = 1
    deplace_vert = 0
ElseIf X < Xmarge And Button = 1 And Shift = 2 Then
    deplace_vert = 1
    deplace_hor = 0
    If ligne_vert.UBound = 0 Then
        Load ligne_vert(1)
    ElseIf ligne_vert.UBound = 1 Then
        Load ligne_vert(2)
    End If
End If
End Sub

Private Sub PCourbe_MouseMove(Button As Integer, Shift As Integer, X As Single, Y As Single)

'affichage des coordonnées du curseur
'StatusBar1.SimpleText = "Masse=" & ((X - Xmarge) * (massmax(c - 1) - massmin(c - 1)) / Xechelle + massmin(c - 1)) & "   -Intensité =" & Int((maxy(c - 1) - (Y - Ymarge) * (maxy(c - 1) - miny(c - 1)) / Yechelle))
'If Val(List1.ListIndex) = 0 Then
'Text1 = ((X - Xmarge) * (massmax(c - 1) - massmin(c - 1)) / Xechelle + massmin(c - 1))
'Text2 = ((maxy(c - 1) - (Y - Ymarge) * (maxy(c - 1) - miny(c - 1)) / Yechelle))
'inverse1 = A * (massmax(c - 1)) ^ 0.5 + B
'inverse2 = A * (massmin(c - 1)) ^ 0.5 + B
'Text9 = ((X - Xmarge) * (inverse1 - inverse2) / Xechelle + inverse2)
'Else
Text1 = ((X - Xmarge) * (massmax(c - 1) - massmin(c - 1)) / Xechelle + massmin(c - 1))
Text2 = Int(10000 * ((maxy(c - 1) - (Y - Ymarge) * (maxy(c - 1) - miny(c - 1)) / Yechelle))) / 10000
'inverse1 = ((massmax(c - 1) + B) / A) ^ 2
'inverse2 = ((massmin(c - 1) + B) / A) ^ 2
'Text9 = ((X - Xmarge) * (inverse1 - inverse2) / Xechelle + inverse2)
'End If

'affichage de la loupe
If X > zoom_rect.Left And X < (zoom_rect.Left + zoom_rect.Width) And Y > zoom_rect.Top And Y < (zoom_rect.Top + zoom_rect.Height) Then
    PCourbe.MousePointer = 99
    'PCourbe.MouseIcon = LoadPicture(loupe)
Else: PCourbe.MousePointer = 2
End If
If Button = 1 And Shift = 0 Then
If (X - xstart) > 0 Then
        If (Y - ystart) > 0 Then
            With zoom_rect
                .Width = X - zoom_rect.Left
                .Height = Y - zoom_rect.Top
            End With
        Else
            With zoom_rect
                .Width = X - zoom_rect.Left
                .Top = Y
                .Height = ystart - Y
            End With
        End If
    Else
        If (Y - ystart) > 0 Then
            With zoom_rect
                .Left = X
                .Width = xstart - X
                .Height = Y - zoom_rect.Top
            End With
        Else
            With zoom_rect
                .Left = X
                .Width = xstart - X
                .Top = Y
                .Height = ystart - Y
            End With
        End If
End If
End If
        

'affichage du curseur "haut-bas"
If Y > (PCourbe.Height - Ymarge) Then
    PCourbe.MousePointer = 99
    'PCourbe.MouseIcon = LoadPicture(icone_hb)

'affichage du curseur "droite-gauche"
ElseIf X < Xmarge Then
    PCourbe.MousePointer = 99
    'PCourbe.MouseIcon = LoadPicture(icone_dg)
End If


'création de la ligne horizontale
If Shift = 2 And Button = 1 And Y < (PCourbe.Height - PCourbe.Height / 12) And deplace_hor = 1 Then
    PCourbe.MousePointer = 99
    'PCourbe.MouseIcon = LoadPicture(icone_hb)
    With ligne_hor
        .Visible = True
        .Y1 = Y
        .Y2 = Y
    End With
End If


'création des lignes verticales
If Shift = 2 And Button = 1 And X > Xmarge And deplace_vert = 1 Then
    PCourbe.MousePointer = 99
    'PCourbe.MouseIcon = LoadPicture(icone_dg)
            With ligne_vert(ligne_vert.UBound)
            .Visible = True
            .X1 = X
            .X2 = X
        End With
        If nb_ligne_vert = 2 Then
        deplace_vert = 0
    End If
End If


'localisation de la ligne horizontale
If Y = ligne_hor.Y1 And Shift = 3 Then
    ligne_vert(select_ligne).BorderColor = &HE4BD7C
    select_ligne = 0
    PCourbe.MousePointer = 99
    'PCourbe.MouseIcon = LoadPicture(icone_hb)
    ligne_hor.BorderColor = rouge
    deplace_hor = 1
    
End If


'localisation des lignes verticales

For i = 0 To ligne_vert.UBound
    If X = ligne_vert(i).X1 And Shift = 3 Then
        select_ligne = i
        Exit For
    End If
Next i
'champ = champ & cursX(1) & "-" & cursX(2)
If select_ligne = 1 And Shift = 3 Then
    ligne_hor.BorderColor = &HE4BD7C
    ligne_vert(2).BorderColor = &HE4BD7C
    ligne_vert(1).BorderColor = rouge
    PCourbe.MousePointer = 99
    'PCourbe.MouseIcon = LoadPicture(icone_dg)
ElseIf select_ligne = 2 And Shift = 3 Then
    ligne_hor.BorderColor = &HE4BD7C
    ligne_vert(1).BorderColor = &HE4BD7C
    ligne_vert(2).BorderColor = rouge
    PCourbe.MousePointer = 99
    'PCourbe.MouseIcon = LoadPicture(icone_dg)
Else: select_ligne = 0
End If

If Shift = 3 And Button = 1 And select_ligne > 0 Then
    PCourbe.MousePointer = 99
    'PCourbe.MouseIcon = LoadPicture(icone_dg)
    With ligne_vert(select_ligne)
        .X1 = X
        .X2 = X
     End With
End If

'champ = select_ligne

'déplacement de la ligne horizontale
If ligne_hor.BorderColor = rouge And Shift = 3 And Button = 1 Then
    PCourbe.MousePointer = 99
    'PCourbe.MouseIcon = LoadPicture(icone_hb)
With ligne_hor
        .Y1 = Y
        .Y2 = Y
    End With
End If

End Sub

Private Sub PCourbe_MouseUp(Button As Integer, Shift As Integer, X As Single, Y As Single)


'blocage du déplacement
If Shift = 2 And Button = 1 And Y < (PCourbe.Height - PCourbe.Height / 12) And deplace_hor = 1 Then
deplace_hor = 0
End If


'création du rectangle
If Button = 1 And Shift = 0 Then
    CurrentX = X
    CurrentY = Y
  xend = X
  yend = Y

'PCourbe.Line (xstart, ystart)-(xend, yend), , B
'PCourbe.Line (xstart, ystart)-(xend, yend), , B
clic = 1
massmin(c) = (xstart - Xmarge) * (massmax(c - 1) - massmin(c - 1)) / Xechelle + massmin(c - 1)
massmax(c) = (xend - Xmarge) * (massmax(c - 1) - massmin(c - 1)) / Xechelle + massmin(c - 1)

Dim i
Do While m14(i) < massmin(c)
i = i + 1
Loop
Imin(c) = i

Do While m14(i) < massmax(c)
i = i + 1
Loop
Imax(c) = i
'champ = "c=" & c & " Imin=" & Imin(c) & " Imax=" & Imax(c)

End If


If Shift = 3 And Button = 2 Then
    select_ligne = 0
End If
End Sub


Private Sub zoomout_Click()
c = c - 2 ' réindicage des zoom
PCourbe.Cls
affich_courbe
End Sub
