# Supplementary material for: A cationic motif upstream Engrailed2 homeodomain controls cell internalization through selective interaction with heparan sulfates
Source: Nat Commun. 2023 Apr 10;14:1998. doi: 10.1038/s41467-023-37757-6 (PMC10083169; doi:10.1038/s41467-023-37757-6)
Supplement: Supplementary file 4 — Supplementary Software file [file 41467_2023_37757_MOESM4_ESM.zip › G shift 14N 15N/G shift avec fond retirΓÇÜ/G shift fond retirΓÇÜ.vbw]

form1 = 50, 50, 883, 501, Z, 25, 25, 858, 476, C
