# Supplementary material for: A cationic motif upstream Engrailed2 homeodomain controls cell internalization through selective interaction with heparan sulfates
Source: Nat Commun. 2023 Apr 10;14:1998. doi: 10.1038/s41467-023-37757-6 (PMC10083169; doi:10.1038/s41467-023-37757-6)
Supplement: Supplementary file 4 — Supplementary Software file [file 41467_2023_37757_MOESM4_ESM.zip › isopro3/Table.TXT]

109
H
Hydrogen
2
1.007825 99.985
2.0140 0.015
He
Helium
2
3.01603 0.00013
4.00260 99.99987
Li
Lithium
2
6.01512 7.5
7.01600 92.5
Be
Beriyllum
1
9.0122 100
B
Boron
2
10.0129 20
11.00931 80
C
Carbon
2
12.000 98.9
13.00335 1.1
N
Nitrogen
2
14.00307 99.64
15.00011 0.36
O
Oxygen
3
15.99491 99.76
16.999131 0.04
17.999160 0.20
F
Fluorine
1
18.99840 100
Ne
Neon
3
19.99244 90.51
20.99395 0.27
21.99138 9.22
Na
Sodium
1
22.9898 100
Mg
Magnesium
3
23.98504 78.99
24.98584 10.00
25.98259 11.01
Al
Aluminum
1
26.98153 100
Si
Silicon
3
27.97693 92.23
28.97649 4.67
29.97376 3.10
P
Phosphorus
1
30.97376 100
S
Sulfur
4
31.97207 95.0
32.97146 0.76
33.96786 4.22
35.96709 0.02
Cl
Chlorine
2
34.96885 75.77
36.99999 24.23
Ar
Argon
3
35.96755 0.34
37.96272 0.07
39.96999 99.59
K
Potassium
3
38.96371 93.2581
39.963999 0.012
40.961825 6.7302
Ca
Calcium
6
39.962591 96.941
41.958618 0.647
42.958766 0.135
43.955480 2.086
45.953689 0.004
47.952533 0.187
Sc
Scandium
1
44.959404 100
Ti
Titanium
5
45.952629 8.0
46.951764 7.3
47.947947 73.8
48.947871 5.5
49.944792 5.4
V
Vanadium
2
49.947161 0.25
50.943962 99.75
Cr
Chromium
4
49.946046 4.35
51.940509 83.79
52.940651 9.50
53.938882 2.36
Mn
Manganese
1
54.938047 100
Fe
Iron
4
53.939612 5.82
55.934939 91.8
56.935396 2.1
57.933277 0.28
Co
Cobalt
1
58.933198 100
Ni
Nickle
5
57.935346 68.27
59.930788 26.10
60.931058 1.13
61.928346 3.59
63.927968 0.91
Cu
Copper
2
62.939598 69.17
64.927793 30.83
Zn
Zinc
5
63.929145 48.6
65.926034 27.9
66.927129 4.1
67.924846 18.8
69.925325 0.6
Ga
Gallium
2
68.925580 60.11
70.924700 39.89
Ge
Germanium
5
69.924250 20.5
71.922079 27.4
72.923463 7.8
73.921177 36.5
75.921401 7.8
As
Arsenic
1
74.921594 100
Se
Selenium
6
73.922475 0.9
75.919212 9.2
76.919912 7.6
77.919 23.7
79.916520 49.8
81.916698 8.8
Br
Bromine
2
78.918336 50.69
80.916289 49.31
Kr
Krypton
6
77.92 0.35
79.916380 2.25
81.913482 11.6
82.914135 11.5
83.911507 57.0
85.910616 17.3
Rb
Rubidium
2
84.911794 72.17
86.909187 27.83
Sr
Strontium
4
83.913430 0.56
85.909267 9.86
86.908884 7.00
87.905619 82.58
Y
Yttrium
1
88.905849 100
Zr
Zirconium
5
89.904703 51.45
90.905644 11.22
91.905039 17.15
93.906314 17.38
95.908275 2.80
Nb
Niobium
1
92.906377 100
Mo
Molybdenum
7
91.906808 14.84
93.905085 9.25
94.905840 15.92
95.904678 16.68
96.906020 9.55
97.905406 24.13
99.907477 9.63
Tc
Technetium
1
98.9062 100
Ru
Ruthenium
7
95.907599 5.53
97.905287 1.87
98.905939 12.7
99.904219 12.6
100.905582 17.1
101.904348 31.6
103.905424 18.6
Rh
Rhodium
1
102.905500 100
Pd
Palladium
6
101.905634 1.02
103.904029 11.14
104.905079 22.33
105.903478 27.33
107.903895 26.46
109.905167 11.72
Ag
Silver
2
106.905092 51.84
108.904757 48.16
Cd
Cadmium
8
105.906461 1.25
107.904176 0.89
109.903005 12.49
110.904182 12.80
111.902758 24.13
112.904400 12.22
113.903357 28.73
115.904754 7.49
In
Indium
2
112.904061 4.3
114.903880 95.7
Sn
Tin
10
111.904826 0.97
113.902784 0.65
114.903348 0.36
115.901747 14.53
116.902956 7.68
117.901609 24.22
118.903310 8.58
119.902200 32.59
121.903440 4.63
123.905274 5.79
Sb
Antimony
2
120.903821 57.3
122.904216 42.7
Te
Tellurium
8
119.904048 0.009
121.903054 2.57
122.904271 0.89
123.902823 4.76
124.904433 7.10
125.903314 18.89
127.904463 31.73
129.906229 33.97
I
Iodine
1
126.904473 100
Xe
Xenon
9
123.905894 0.10
125.904281 0.09
127.903531 1.91
128.904780 26.4
129.903509 4.1
130.905072 21.2
131.904144 26.9
133.905395 10.4
135.907214 8.9
Cs
Cesium
1
132.9051 100
Ba
Barium
7
129.906282 0.11
131.905042 0.10
133.904486 2.42
134.905665 6.59
135.904553 7.85
136.905812 11.23
137.905232 71.70
La
Lanthium
2
137.907105 0.09
138.906346 99.91
Ce
Cerium
4
135.907140 0.19
137.905985 0.25
139.905433 88.48
141.909241 11.08
Pr
Praseodymium
1
140.907647 100
Nd
Neodymium
7
141.907719 27.13
142.909810 12.18
143.910083 23.80
144.912570 8.30
145.913113 17.19
147.916889 5.76
149.920887 5.64
Pm
Promethium
1
147 100
Sm
Samarium
7
143.911998 3.1
146.914895 15.0
147.914820 11.3
148.917181 13.8
149.917273 7.4
151.919729 26.7
153.922206 22.7
Eu
Europium
2
150.919847 47.8
152.921225 52.2
Gd
Gadolinium
7
151.919786 0.20
153.920861 2.18
154.922618 14.80
155.922118 20.47
156.923956 15.65
157.924099 24.84
159.927049 21.86
Tb
Terbium
1
158.925342 100
Dy
Dysprosium
7
155.925277 0.06
157.924403 0.10
159.925193 2.34
160.926930 18.9
161.926795 25.5
162.928728 24.9
163.929171 28.2
Ho
Holmium
1
164.930319 100
Er
Erbium
6
161.928775 0.14
163.929198 1.61
165.930290 33.6
166.932046 22.95
167.932368 26.8
169.935461 14.9
Tm
Thulium
1
168.934212 100
Yb
Ytterbium
6
169.934759 3.05
170.936323 14.3
171.936387 21.9
172.938208 16.12
173.938859 31.8
175.942564 12.7
Lu
Lutetium
2
174.940770 97.41
175.942679 2.59
Hf
Hafnium
6
173.94004 0.16
175.941406 5.21
176.943217 18.6
177.943696 27.30
178.945812 13.63
179.946545 35.10
Ta
Tantalum
2
179.947462 0.012
180.947992 99.998
W
Tungsten
5
179.946701 0.12
181.948202 26.3
182.950220 14.28
183.950928 30.7
185.954357 28.6
Re
Rhenium
2
184.952951 37.40
186.955744 62.6
Os
Osmium
7
183.952488 0.02
185.953830 1.58
186.955741 1.6
187.955860 13.3
188.958137 16.1
189.958436 26.4
191.961467 41.0
Ir
Iridium
2
190.960584 37.3
192.962917 62.7
Pt
Platinum
6
189.959917 0.01
191.961019 0.79
193.962655 32.9
194.964766 33.8
195.964926 25.3
197.967869 7.2
Au
Gold
1
196.966543 100
Hg
Mercury
7
195.965807 0.15
197.966743 10.1
198.968254 17
199.968300 23.1
200.970277 13.2
201.970617 29.65
203.973467 6.85
Tl
Thallium
2
202.972320 29.52
204.974401 70.48
Pb
Lead
4
203.973020 1.4
205.974440 24.1
206.975872 22.1
207.976627 52.4
Bi
Bismuth
1
208.980374 100
Po
Polonium
1
210 100
At
Astatine
1
210 100
Rn
Radon
1
222 100
Fr
Francium
1
223 100
Ra
Radium
1
226 100
Ac
Actinium
1
226 100
Th
Thorium
1
232.038054 100
Pa
Protactinium
1
231 100
U
Uranium
2
235.043924 0.720
238.050784 99.2745
Np
Neptunium
1
237 100
Pu
Plutonium
1
242 100
Am
Americium
1
243 100
Cm
Curium
1
247 100
Bk
Berkelium
1
247 100
Cf
Californium
1
249 100
Es
Einsteinium
1
254 100
Fm
Fermium
1
253 100
Md
Mendelevium
1
256 100
No
Nobelium
1
254 100
Lr
Lawrencium
1
257 100
Ua
Unnamed
1
257 100
Ub
Unnamed
1
260 100
Uc
Unnamed
1
263 100
Ud
Unnamed
1
262 100
Ue
Unnamed
1
265 100
Uf
Unnamed
1
266 100
