# Supplementary material for: A cationic motif upstream Engrailed2 homeodomain controls cell internalization through selective interaction with heparan sulfates
Source: Nat Commun. 2023 Apr 10;14:1998. doi: 10.1038/s41467-023-37757-6 (PMC10083169; doi:10.1038/s41467-023-37757-6)
Supplement: Supplementary file 4 — Supplementary Software file [file 41467_2023_37757_MOESM4_ESM.zip › Spectra analysis/Spectre issu du fichier normal/GMSSpectr.log]

Ligne 478: La classe MSComDlg.CommonDialog du contrôle CommonDialog1 n'est pas une classe de contrôle chargée.
Ligne 481: Le nom de la propriété _ExtentX dans CommonDialog1 est incorrect.
Ligne 482: Le nom de la propriété _ExtentY dans CommonDialog1 est incorrect.
Ligne 483: Le nom de la propriété _Version dans CommonDialog1 est incorrect.
