# Supplementary material for: A cationic motif upstream Engrailed2 homeodomain controls cell internalization through selective interaction with heparan sulfates
Source: Nat Commun. 2023 Apr 10;14:1998. doi: 10.1038/s41467-023-37757-6 (PMC10083169; doi:10.1038/s41467-023-37757-6)
Supplement: Supplementary file 4 — Supplementary Software file [file 41467_2023_37757_MOESM4_ESM.zip › Spectra analysis/Spectre avec bruit retirΓÇÜ/GMSSpectr bis.frm]

VERSION 5.00
Object = "{F9043C88-F6F2-101A-A3C9-08002B2F49FB}#1.2#0"; "COMDLG32.OCX"
Begin VB.Form form1 
   AutoRedraw      =   -1  'True
   Caption         =   "GJ1: relecture fichier .ms ASCII XYS sans retirer l'entête GB fev 2016"
   ClientHeight    =   10245
   ClientLeft      =   225
   ClientTop       =   555
   ClientWidth     =   15960
   BeginProperty Font 
      Name            =   "MS Sans Serif"
      Size            =   8.25
      Charset         =   0
      Weight          =   700
      Underline       =   0   'False
      Italic          =   0   'False
      Strikethrough   =   0   'False
   EndProperty
   LinkTopic       =   "Form1"
   ScaleHeight     =   10245
   ScaleWidth      =   15960
   StartUpPosition =   2  'CenterScreen
   Begin VB.OptionButton Option2 
      Caption         =   "fichier bruit retiré"
      BeginProperty Font 
         Name            =   "MS Sans Serif"
         Size            =   8.25
         Charset         =   0
         Weight          =   400
         Underline       =   0   'False
         Italic          =   0   'False
         Strikethrough   =   0   'False
      EndProperty
      Height          =   255
      Left            =   1680
      TabIndex        =   50
      Top             =   720
      Width           =   1695
   End
   Begin VB.OptionButton Option1 
      Caption         =   "fichier normal"
      BeginProperty Font 
         Name            =   "MS Sans Serif"
         Size            =   8.25
         Charset         =   0
         Weight          =   400
         Underline       =   0   'False
         Italic          =   0   'False
         Strikethrough   =   0   'False
      EndProperty
      Height          =   255
      Left            =   120
      TabIndex        =   49
      Top             =   720
      Width           =   1335
   End
   Begin VB.TextBox Text16 
      BeginProperty Font 
         Name            =   "MS Sans Serif"
         Size            =   8.25
         Charset         =   0
         Weight          =   400
         Underline       =   0   'False
         Italic          =   0   'False
         Strikethrough   =   0   'False
      EndProperty
      Height          =   855
      Left            =   13680
      TabIndex        =   48
      Top             =   0
      Width           =   2295
   End
   Begin VB.CommandButton Command3 
      Caption         =   "Choix des points de bruits"
      BeginProperty Font 
         Name            =   "MS Sans Serif"
         Size            =   8.25
         Charset         =   0
         Weight          =   400
         Underline       =   0   'False
         Italic          =   0   'False
         Strikethrough   =   0   'False
      EndProperty
      Height          =   975
      Left            =   12960
      TabIndex        =   47
      Top             =   0
      Width           =   615
   End
   Begin VB.TextBox Text15 
      BeginProperty Font 
         Name            =   "MS Sans Serif"
         Size            =   8.25
         Charset         =   0
         Weight          =   400
         Underline       =   0   'False
         Italic          =   0   'False
         Strikethrough   =   0   'False
      EndProperty
      Height          =   285
      Left            =   11880
      TabIndex        =   45
      Top             =   240
      Width           =   615
   End
   Begin VB.TextBox Text9 
      BeginProperty Font 
         Name            =   "MS Sans Serif"
         Size            =   8.25
         Charset         =   0
         Weight          =   400
         Underline       =   0   'False
         Italic          =   0   'False
         Strikethrough   =   0   'False
      EndProperty
      Height          =   285
      Left            =   8160
      TabIndex        =   43
      Top             =   720
      Width           =   735
   End
   Begin VB.TextBox Text14 
      BeginProperty Font 
         Name            =   "MS Sans Serif"
         Size            =   8.25
         Charset         =   0
         Weight          =   400
         Underline       =   0   'False
         Italic          =   0   'False
         Strikethrough   =   0   'False
      EndProperty
      Height          =   285
      Left            =   10920
      TabIndex        =   41
      Top             =   720
      Width           =   735
   End
   Begin VB.TextBox Text13 
      BeginProperty Font 
         Name            =   "MS Sans Serif"
         Size            =   8.25
         Charset         =   0
         Weight          =   400
         Underline       =   0   'False
         Italic          =   0   'False
         Strikethrough   =   0   'False
      EndProperty
      Height          =   285
      Left            =   10920
      TabIndex        =   39
      Top             =   240
      Width           =   735
   End
   Begin VB.TextBox Text12 
      BeginProperty Font 
         Name            =   "MS Sans Serif"
         Size            =   8.25
         Charset         =   0
         Weight          =   400
         Underline       =   0   'False
         Italic          =   0   'False
         Strikethrough   =   0   'False
      EndProperty
      Height          =   285
      Left            =   9600
      TabIndex        =   37
      Top             =   240
      Width           =   975
   End
   Begin VB.TextBox Text11 
      BeginProperty Font 
         Name            =   "MS Sans Serif"
         Size            =   8.25
         Charset         =   0
         Weight          =   400
         Underline       =   0   'False
         Italic          =   0   'False
         Strikethrough   =   0   'False
      EndProperty
      Height          =   285
      Left            =   6600
      TabIndex        =   35
      Top             =   720
      Width           =   855
   End
   Begin VB.TextBox Text7 
      BeginProperty Font 
         Name            =   "MS Sans Serif"
         Size            =   8.25
         Charset         =   0
         Weight          =   400
         Underline       =   0   'False
         Italic          =   0   'False
         Strikethrough   =   0   'False
      EndProperty
      Height          =   285
      Left            =   4920
      TabIndex        =   33
      Top             =   720
      Width           =   735
   End
   Begin VB.CommandButton Command2 
      Caption         =   "printer courbe"
      BeginProperty Font 
         Name            =   "MS Sans Serif"
         Size            =   8.25
         Charset         =   0
         Weight          =   400
         Underline       =   0   'False
         Italic          =   0   'False
         Strikethrough   =   0   'False
      EndProperty
      Height          =   375
      Left            =   11040
      TabIndex        =   32
      Top             =   10080
      Visible         =   0   'False
      Width           =   1575
   End
   Begin VB.CommandButton Command1 
      Caption         =   "print"
      BeginProperty Font 
         Name            =   "MS Sans Serif"
         Size            =   8.25
         Charset         =   0
         Weight          =   400
         Underline       =   0   'False
         Italic          =   0   'False
         Strikethrough   =   0   'False
      EndProperty
      Height          =   255
      Left            =   15600
      TabIndex        =   29
      Top             =   240
      Visible         =   0   'False
      Width           =   495
   End
   Begin VB.TextBox Text6 
      BeginProperty Font 
         Name            =   "MS Sans Serif"
         Size            =   8.25
         Charset         =   0
         Weight          =   400
         Underline       =   0   'False
         Italic          =   0   'False
         Strikethrough   =   0   'False
      EndProperty
      Height          =   285
      Left            =   2760
      TabIndex        =   24
      Text            =   "50634.6"
      Top             =   360
      Visible         =   0   'False
      Width           =   975
   End
   Begin VB.TextBox Text5 
      BeginProperty Font 
         Name            =   "MS Sans Serif"
         Size            =   8.25
         Charset         =   0
         Weight          =   400
         Underline       =   0   'False
         Italic          =   0   'False
         Strikethrough   =   0   'False
      EndProperty
      Height          =   285
      Left            =   2760
      TabIndex        =   23
      Text            =   "24088.7"
      Top             =   0
      Visible         =   0   'False
      Width           =   975
   End
   Begin VB.TextBox Text4 
      BeginProperty Font 
         Name            =   "MS Sans Serif"
         Size            =   8.25
         Charset         =   0
         Weight          =   400
         Underline       =   0   'False
         Italic          =   0   'False
         Strikethrough   =   0   'False
      EndProperty
      Height          =   285
      Left            =   1200
      TabIndex        =   22
      Text            =   "2485.05"
      Top             =   360
      Visible         =   0   'False
      Width           =   975
   End
   Begin VB.TextBox Text3 
      BeginProperty Font 
         Name            =   "MS Sans Serif"
         Size            =   8.25
         Charset         =   0
         Weight          =   400
         Underline       =   0   'False
         Italic          =   0   'False
         Strikethrough   =   0   'False
      EndProperty
      Height          =   285
      Left            =   1200
      TabIndex        =   21
      Text            =   "560.11"
      Top             =   0
      Visible         =   0   'False
      Width           =   975
   End
   Begin VB.ListBox List1 
      BeginProperty Font 
         Name            =   "MS Sans Serif"
         Size            =   8.25
         Charset         =   0
         Weight          =   400
         Underline       =   0   'False
         Italic          =   0   'False
         Strikethrough   =   0   'False
      EndProperty
      Height          =   255
      ItemData        =   "GMSSpectr bis.frx":0000
      Left            =   240
      List            =   "GMSSpectr bis.frx":0007
      TabIndex        =   20
      Top             =   120
      Width           =   615
   End
   Begin VB.Frame frame5 
      Caption         =   "Ip"
      BeginProperty Font 
         Name            =   "MS Sans Serif"
         Size            =   8.25
         Charset         =   0
         Weight          =   400
         Underline       =   0   'False
         Italic          =   0   'False
         Strikethrough   =   0   'False
      EndProperty
      Height          =   615
      Left            =   15480
      TabIndex        =   14
      Top             =   0
      Visible         =   0   'False
      Width           =   735
      Begin VB.TextBox ChampIp 
         BeginProperty Font 
            Name            =   "MS Sans Serif"
            Size            =   8.25
            Charset         =   0
            Weight          =   400
            Underline       =   0   'False
            Italic          =   0   'False
            Strikethrough   =   0   'False
         EndProperty
         Height          =   285
         Left            =   120
         TabIndex        =   15
         Top             =   240
         Width           =   495
      End
   End
   Begin VB.Frame Frame2 
      Caption         =   "Mw"
      BeginProperty Font 
         Name            =   "MS Sans Serif"
         Size            =   8.25
         Charset         =   0
         Weight          =   400
         Underline       =   0   'False
         Italic          =   0   'False
         Strikethrough   =   0   'False
      EndProperty
      Height          =   615
      Left            =   15600
      TabIndex        =   12
      Top             =   0
      Visible         =   0   'False
      Width           =   975
      Begin VB.TextBox champMw 
         BeginProperty Font 
            Name            =   "MS Sans Serif"
            Size            =   8.25
            Charset         =   0
            Weight          =   400
            Underline       =   0   'False
            Italic          =   0   'False
            Strikethrough   =   0   'False
         EndProperty
         Height          =   285
         Left            =   600
         TabIndex        =   13
         Top             =   240
         Width           =   615
      End
   End
   Begin VB.Frame Frame1 
      Caption         =   "Mn"
      BeginProperty Font 
         Name            =   "MS Sans Serif"
         Size            =   8.25
         Charset         =   0
         Weight          =   400
         Underline       =   0   'False
         Italic          =   0   'False
         Strikethrough   =   0   'False
      EndProperty
      Height          =   615
      Left            =   15600
      TabIndex        =   10
      Top             =   0
      Visible         =   0   'False
      Width           =   855
      Begin VB.TextBox champMn 
         BeginProperty Font 
            Name            =   "MS Sans Serif"
            Size            =   8.25
            Charset         =   0
            Weight          =   400
            Underline       =   0   'False
            Italic          =   0   'False
            Strikethrough   =   0   'False
         EndProperty
         Height          =   285
         Left            =   480
         TabIndex        =   11
         Top             =   240
         Width           =   615
      End
   End
   Begin VB.CommandButton calcul 
      Caption         =   "calcul polymère"
      BeginProperty Font 
         Name            =   "MS Sans Serif"
         Size            =   8.25
         Charset         =   0
         Weight          =   400
         Underline       =   0   'False
         Italic          =   0   'False
         Strikethrough   =   0   'False
      EndProperty
      Height          =   495
      Left            =   15480
      TabIndex        =   9
      Top             =   0
      Visible         =   0   'False
      Width           =   855
   End
   Begin VB.CommandButton OK 
      Caption         =   "OK"
      BeginProperty Font 
         Name            =   "MS Sans Serif"
         Size            =   8.25
         Charset         =   0
         Weight          =   400
         Underline       =   0   'False
         Italic          =   0   'False
         Strikethrough   =   0   'False
      EndProperty
      Height          =   255
      Left            =   15600
      TabIndex        =   8
      Top             =   0
      Visible         =   0   'False
      Width           =   495
   End
   Begin VB.PictureBox StatusBar1 
      Align           =   2  'Align Bottom
      AutoRedraw      =   -1  'True
      BeginProperty Font 
         Name            =   "MS Sans Serif"
         Size            =   8.25
         Charset         =   0
         Weight          =   400
         Underline       =   0   'False
         Italic          =   0   'False
         Strikethrough   =   0   'False
      EndProperty
      Height          =   330
      Left            =   0
      ScaleHeight     =   270
      ScaleWidth      =   15900
      TabIndex        =   7
      Top             =   9915
      Width           =   15960
      Begin VB.TextBox Text10 
         BeginProperty Font 
            Name            =   "MS Sans Serif"
            Size            =   8.25
            Charset         =   0
            Weight          =   400
            Underline       =   0   'False
            Italic          =   0   'False
            Strikethrough   =   0   'False
         EndProperty
         Height          =   285
         Left            =   360
         TabIndex        =   31
         Top             =   0
         Width           =   6975
      End
   End
   Begin VB.TextBox champ5 
      BeginProperty Font 
         Name            =   "MS Sans Serif"
         Size            =   8.25
         Charset         =   0
         Weight          =   400
         Underline       =   0   'False
         Italic          =   0   'False
         Strikethrough   =   0   'False
      EndProperty
      Height          =   285
      Left            =   6600
      TabIndex        =   5
      Top             =   240
      Width           =   735
   End
   Begin VB.TextBox champ4 
      BeginProperty Font 
         Name            =   "MS Sans Serif"
         Size            =   8.25
         Charset         =   0
         Weight          =   400
         Underline       =   0   'False
         Italic          =   0   'False
         Strikethrough   =   0   'False
      EndProperty
      Height          =   285
      Left            =   5400
      TabIndex        =   3
      Top             =   240
      Width           =   975
   End
   Begin VB.CommandButton centroid 
      Caption         =   "centroide"
      BeginProperty Font 
         Name            =   "MS Sans Serif"
         Size            =   8.25
         Charset         =   0
         Weight          =   400
         Underline       =   0   'False
         Italic          =   0   'False
         Strikethrough   =   0   'False
      EndProperty
      Height          =   255
      Left            =   4080
      TabIndex        =   2
      Top             =   240
      Width           =   855
   End
   Begin VB.TextBox champ 
      BeginProperty Font 
         Name            =   "MS Sans Serif"
         Size            =   8.25
         Charset         =   0
         Weight          =   400
         Underline       =   0   'False
         Italic          =   0   'False
         Strikethrough   =   0   'False
      EndProperty
      Height          =   285
      Left            =   0
      TabIndex        =   1
      Top             =   120
      Width           =   150
   End
   Begin VB.PictureBox PCourbe 
      AutoRedraw      =   -1  'True
      BackColor       =   &H00FFFFFF&
      Enabled         =   0   'False
      BeginProperty Font 
         Name            =   "MS Sans Serif"
         Size            =   8.25
         Charset         =   0
         Weight          =   400
         Underline       =   0   'False
         Italic          =   0   'False
         Strikethrough   =   0   'False
      EndProperty
      Height          =   8655
      Left            =   0
      MousePointer    =   2  'Cross
      ScaleHeight     =   8595
      ScaleWidth      =   15795
      TabIndex        =   0
      Top             =   1080
      Width           =   15855
      Begin MSComDlg.CommonDialog CommonDialog1 
         Left            =   1680
         Top             =   1080
         _ExtentX        =   847
         _ExtentY        =   847
         _Version        =   393216
      End
      Begin VB.TextBox Text2 
         BeginProperty Font 
            Name            =   "MS Sans Serif"
            Size            =   8.25
            Charset         =   0
            Weight          =   400
            Underline       =   0   'False
            Italic          =   0   'False
            Strikethrough   =   0   'False
         EndProperty
         ForeColor       =   &H00C00000&
         Height          =   285
         Left            =   11280
         TabIndex        =   17
         Top             =   360
         Width           =   855
      End
      Begin VB.TextBox Text1 
         BeginProperty Font 
            Name            =   "MS Sans Serif"
            Size            =   8.25
            Charset         =   0
            Weight          =   400
            Underline       =   0   'False
            Italic          =   0   'False
            Strikethrough   =   0   'False
         EndProperty
         ForeColor       =   &H000000FF&
         Height          =   285
         Left            =   9960
         TabIndex        =   16
         Top             =   360
         Width           =   975
      End
      Begin VB.Frame Frame6 
         Caption         =   "masse/tof"
         BeginProperty Font 
            Name            =   "MS Sans Serif"
            Size            =   8.25
            Charset         =   0
            Weight          =   400
            Underline       =   0   'False
            Italic          =   0   'False
            Strikethrough   =   0   'False
         EndProperty
         Height          =   615
         Left            =   9720
         TabIndex        =   18
         Top             =   120
         Width           =   1335
      End
      Begin VB.Frame Frame7 
         Caption         =   "Intensité"
         BeginProperty Font 
            Name            =   "MS Sans Serif"
            Size            =   8.25
            Charset         =   0
            Weight          =   400
            Underline       =   0   'False
            Italic          =   0   'False
            Strikethrough   =   0   'False
         EndProperty
         Height          =   615
         Left            =   11040
         TabIndex        =   19
         Top             =   120
         Width           =   1335
         Begin VB.TextBox Text8 
            Height          =   495
            Left            =   1320
            TabIndex        =   30
            Text            =   "Text8"
            Top             =   120
            Width           =   180
         End
      End
      Begin VB.Shape zoom_rect 
         BorderStyle     =   3  'Dot
         Height          =   855
         Left            =   2160
         Top             =   3360
         Width           =   1215
      End
      Begin VB.Line ligne_vert 
         BorderColor     =   &H00E4BD7C&
         Index           =   0
         Visible         =   0   'False
         X1              =   360
         X2              =   360
         Y1              =   0
         Y2              =   8160
      End
      Begin VB.Line ligne_hor 
         BorderColor     =   &H00E4BD7C&
         Visible         =   0   'False
         X1              =   0
         X2              =   12600
         Y1              =   4320
         Y2              =   4320
      End
   End
   Begin VB.Frame Frame3 
      Caption         =   "centroide"
      BeginProperty Font 
         Name            =   "MS Sans Serif"
         Size            =   8.25
         Charset         =   0
         Weight          =   400
         Underline       =   0   'False
         Italic          =   0   'False
         Strikethrough   =   0   'False
      EndProperty
      Height          =   615
      Left            =   5280
      TabIndex        =   4
      Top             =   0
      Width           =   1215
   End
   Begin VB.Frame Frame4 
      Caption         =   "intensité"
      BeginProperty Font 
         Name            =   "MS Sans Serif"
         Size            =   8.25
         Charset         =   0
         Weight          =   400
         Underline       =   0   'False
         Italic          =   0   'False
         Strikethrough   =   0   'False
      EndProperty
      Height          =   615
      Left            =   6480
      TabIndex        =   6
      Top             =   0
      Width           =   975
   End
   Begin VB.Label Label11 
      Caption         =   "<bruit>"
      BeginProperty Font 
         Name            =   "MS Sans Serif"
         Size            =   8.25
         Charset         =   0
         Weight          =   400
         Underline       =   0   'False
         Italic          =   0   'False
         Strikethrough   =   0   'False
      EndProperty
      Height          =   255
      Left            =   11880
      TabIndex        =   46
      Top             =   0
      Width           =   615
   End
   Begin VB.Label Label10 
      Caption         =   "DM"
      BeginProperty Font 
         Name            =   "Symbol"
         Size            =   8.25
         Charset         =   2
         Weight          =   400
         Underline       =   0   'False
         Italic          =   0   'False
         Strikethrough   =   0   'False
      EndProperty
      Height          =   375
      Left            =   7800
      TabIndex        =   44
      Top             =   720
      Width           =   375
   End
   Begin VB.Label Label9 
      Caption         =   "<m/z>"
      BeginProperty Font 
         Name            =   "MS Sans Serif"
         Size            =   8.25
         Charset         =   0
         Weight          =   400
         Underline       =   0   'False
         Italic          =   0   'False
         Strikethrough   =   0   'False
      EndProperty
      Height          =   255
      Left            =   10920
      TabIndex        =   42
      Top             =   480
      Width           =   975
   End
   Begin VB.Label Label8 
      Caption         =   "bruit/Da"
      BeginProperty Font 
         Name            =   "MS Sans Serif"
         Size            =   8.25
         Charset         =   0
         Weight          =   400
         Underline       =   0   'False
         Italic          =   0   'False
         Strikethrough   =   0   'False
      EndProperty
      Height          =   255
      Left            =   10920
      TabIndex        =   40
      Top             =   0
      Width           =   975
   End
   Begin VB.Label Label7 
      Caption         =   "integral avec bruit"
      BeginProperty Font 
         Name            =   "MS Sans Serif"
         Size            =   8.25
         Charset         =   0
         Weight          =   400
         Underline       =   0   'False
         Italic          =   0   'False
         Strikethrough   =   0   'False
      EndProperty
      Height          =   255
      Left            =   9360
      TabIndex        =   38
      Top             =   0
      Width           =   1575
   End
   Begin VB.Label Label6 
      Caption         =   "curseur2"
      BeginProperty Font 
         Name            =   "MS Sans Serif"
         Size            =   8.25
         Charset         =   0
         Weight          =   400
         Underline       =   0   'False
         Italic          =   0   'False
         Strikethrough   =   0   'False
      EndProperty
      Height          =   255
      Left            =   5880
      TabIndex        =   36
      Top             =   720
      Width           =   735
   End
   Begin VB.Label Label5 
      Caption         =   "curseur1"
      BeginProperty Font 
         Name            =   "MS Sans Serif"
         Size            =   8.25
         Charset         =   0
         Weight          =   400
         Underline       =   0   'False
         Italic          =   0   'False
         Strikethrough   =   0   'False
      EndProperty
      Height          =   255
      Left            =   4200
      TabIndex        =   34
      Top             =   720
      Width           =   975
   End
   Begin VB.Label Label4 
      Caption         =   "t2"
      BeginProperty Font 
         Name            =   "MS Sans Serif"
         Size            =   8.25
         Charset         =   0
         Weight          =   400
         Underline       =   0   'False
         Italic          =   0   'False
         Strikethrough   =   0   'False
      EndProperty
      Height          =   255
      Left            =   2520
      TabIndex        =   28
      Top             =   360
      Visible         =   0   'False
      Width           =   255
   End
   Begin VB.Label Label3 
      Caption         =   "t1"
      BeginProperty Font 
         Name            =   "MS Sans Serif"
         Size            =   8.25
         Charset         =   0
         Weight          =   400
         Underline       =   0   'False
         Italic          =   0   'False
         Strikethrough   =   0   'False
      EndProperty
      Height          =   255
      Left            =   2520
      TabIndex        =   27
      Top             =   0
      Visible         =   0   'False
      Width           =   375
   End
   Begin VB.Label Label2 
      Caption         =   "m2"
      BeginProperty Font 
         Name            =   "MS Sans Serif"
         Size            =   8.25
         Charset         =   0
         Weight          =   400
         Underline       =   0   'False
         Italic          =   0   'False
         Strikethrough   =   0   'False
      EndProperty
      Height          =   255
      Left            =   960
      TabIndex        =   26
      Top             =   360
      Visible         =   0   'False
      Width           =   255
   End
   Begin VB.Label Label1 
      Caption         =   "m1"
      BeginProperty Font 
         Name            =   "MS Sans Serif"
         Size            =   8.25
         Charset         =   0
         Weight          =   400
         Underline       =   0   'False
         Italic          =   0   'False
         Strikethrough   =   0   'False
      EndProperty
      Height          =   255
      Left            =   960
      TabIndex        =   25
      Top             =   0
      Visible         =   0   'False
      Width           =   375
   End
   Begin VB.Menu fichier 
      Caption         =   "Fichier"
      Begin VB.Menu nouveau 
         Caption         =   "Nouveau"
      End
      Begin VB.Menu ouvrir 
         Caption         =   "Ouvrir ..."
      End
      Begin VB.Menu quitter 
         Caption         =   "Quitter"
      End
   End
   Begin VB.Menu spectre 
      Caption         =   "Spectre"
      Begin VB.Menu afficher 
         Caption         =   "Afficher"
      End
      Begin VB.Menu zoomout 
         Caption         =   "Zoom arrière"
      End
   End
End
Attribute VB_Name = "form1"
Attribute VB_GlobalNameSpace = False
Attribute VB_Creatable = False
Attribute VB_PredeclaredId = True
Attribute VB_Exposed = False
' programme GJessai 16 janvier 99, remodifier en avril 2015
' programme de lecture spectre ASCII XYS (Voyager Elite) et traitement
' calcul de centroide et des caractéristiques d'une distribution polymère
' generaliser pour l'observation de spectres masse et temps de vol
Dim m1, m2, t1, t2, dt, A, B
Dim ys(200000), xs(200000), N, Imin(1500), Imax(1500), c
Dim Xmarge, Ymarge, Xechelle, Yechelle, Xpas, Ypas
Dim massmax(50), massmin(50), maxy(50), miny(50)
Dim noir, rouge, bleu, blanc, vert
Dim clic
Dim xstart, ystart, xend, yend
Dim maxxstart, minxstart, maxystart, minystart
Dim XMarge_echelle, Ymarge_echelle
Dim X1, X2
Dim minx_echelle, maxx_echelle
Dim icone_hb, icone_dg, loupe
Dim deplace_hor, deplace_vert, select_ligne, nb_ligne_vert
Dim Yinit_hor
Dim cursY, cursX(2)
Dim cc, dd
Dim centr(1000), intensity(1000)
Dim k
Dim Npic, s1, s2, s3
Dim aa$(10)
Dim Mnoise(50), Inoise(50)
Dim nn, ssum, nbpoint
Dim n1 As Integer


Private Sub affich_courbe()
' calcul des indices correspondants aux valeurs min et max de la gamme de masse
'Text7 = Text7 & "c=" & c
If c < 1 Then c = 1

For i = Imin(c) To Imax(c) - 1
If ys(i) > maxy(c) Then
maxy(c) = ys(i)
Else: maxy(c) = maxy(c)
End If
Next i

miny(c) = maxy(c)
For i = Imin(c) To Imax(c) - 1
If ys(i) < miny(c) Then miny(c) = ys(i) Else miny(c) = miny(c)
Next i
'champ = champ & "c=" & c & "maxy=" & maxy(c) & "miny=" & miny(c)
Xpas = Xechelle / (massmax(c) - massmin(c))
Ypas = Yechelle / (maxy(c) - miny(c))
'Text7 = "c=" & c & "min=" & Int(miny(c)) & " max=" & Int(maxy(c))


' tracer de la courbe
If c = 1 Then ' pour le spectre entier, il n'est pas nécéssaire de placer tous les points
For i = Imin(c) To Imax(c) - 20 Step 20
Xd = Xmarge + (xs(i) - massmin(c)) * Xpas
xa = Xmarge + (xs(i + 20) - massmin(c)) * Xpas

Yd = Ymarge + Yechelle - (ys(i) - miny(c)) * Ypas
ya = Ymarge + Yechelle - (ys(i + 20) - miny(c)) * Ypas
'PCourbe.PSet (Xd, Yd), noir
PCourbe.Line (Xd, Yd)-(xa, ya), bleu
Next i
Else ' dès que l'on ouvre une plus petite fenêtre on affiche tous les points de la fenêtre
For i = Imin(c) To Imax(c) - 2
Xd = Xmarge + (xs(i) - massmin(c)) * Xpas
xa = Xmarge + (xs(i + 1) - massmin(c)) * Xpas

Yd = Ymarge + Yechelle - (ys(i) - miny(c)) * Ypas
ya = Ymarge + Yechelle - (ys(i + 1) - miny(c)) * Ypas
'PCourbe.PSet (Xd, Yd), noir
PCourbe.Line (Xd, Yd)-(xa, ya), bleu
Next i
End If
'tracer de l'échelle
Xpas = Xechelle / (massmax(c) - massmin(c))
Ypas = Yechelle / (maxy(c) - miny(c))
PCourbe.Line (Xmarge, Ymarge + Yechelle)-(Xmarge + Xechelle, Ymarge + Yechelle), rouge ' X
PCourbe.Line (Xmarge, Ymarge)-(Xmarge, Ymarge + Yechelle), rouge ' Y
For i = 0 To 10
PCourbe.Line ((i + 1) * Xmarge, Ymarge + Yechelle)-((i + 1) * Xmarge, (1.25 * Ymarge) + Yechelle), rouge 'graduation en X
PCourbe.Line (0.75 * Xmarge, (i + 1) * Ymarge)-(Xmarge, (i + 1) * Ymarge), rouge ' graduation en Y
PCourbe.PSet ((i + 0.7) * Xmarge, 1.5 * Ymarge + Yechelle), blanc
PCourbe.Print Int(i * (massmax(c) - massmin(c)) / 10 + massmin(c))
PCourbe.PSet (0.2 * Xmarge, (i + 0.85) * Ymarge), blanc
PCourbe.Print Int(maxy(c) - i * (maxy(c) - miny(c)) / 10)
Next i
'commentaires sur les échelle choisies
PCourbe.PSet (5.5 * Xmarge, Ymarge + Yechelle), blanc
If Val(List1.ListIndex) = 1 Then
PCourbe.Print "TOF(ns)"
Else
PCourbe.Print "M/Z"
End If
PCourbe.PSet (0.1 * Xmarge, 0.5 * Ymarge), blanc
PCourbe.Print "I(a.u)"


' replacement de la ligne horizontale
If clic = 1 Then
'ligne_hor.Y1 = Yechelle * maxy(c - 1) / (maxy(c - 1) - miny(c - 1)) - Yinit_hor * Yechelle / (maxy(c - 1) - miny(c - 1)) + Ymarge
Else: clic = 1
End If
c = c + 1
'Text7 = Text7 & "c=" & c
End Sub

Private Sub afficher_Click()
nbpoint = 0
PCourbe.Cls ' effacage de la zone d'impression
maxy(c) = maxystart
miny(c) = minystart
PCourbe.Enabled = True
affich_courbe
End Sub

Private Sub calcul_Click()
' calcul des paramètres de la distribution du polymère
' à partir des centroides et intensités sélectionnés
s1 = 0
s2 = 0
s3 = 0
champ = Npic
For i = 1 To Npic ' Npic = nombre de pics séléctionnés
s1 = s1 + centr(i) * intensity(i)
s2 = s2 + (centr(i) ^ 2) * intensity(i)
s3 = s3 + intensity(i)
Next i
Mn = s1 / s3
Mw = s2 / s1
Ip = Mw / Mn
champMn = Int(Mn)
champMw = Int(Mw)
ChampIp = Int(Ip * 1000) / 1000
End Sub

Private Sub centroid_Click()
Text12 = ""
Text14 = ""
cursX(1) = (ligne_vert(1).X1 - Xmarge) * (massmax(c - 1) - massmin(c - 1)) / Xechelle + massmin(c - 1)
cursX(2) = (ligne_vert(2).X1 - Xmarge) * (massmax(c - 1) - massmin(c - 1)) / Xechelle + massmin(c - 1)
cursY = maxy(c - 1) - (ligne_hor.Y1 - Ymarge) * (maxy(c - 1) - miny(c - 1)) / Yechelle


'recherche des indices i de xs(i) définis par les curseurs en x
If cursX(1) < cursX(2) Then
               m1 = cursX(1)
               m2 = cursX(2)
               Else
               m1 = cursX(2)
               m2 = cursX(1)
 End If
  Text7 = Int(100 * m1) / 100
  Text11 = Int(100 * m2) / 100
  Text9 = Int(100 * (m2 - m1)) / 100
  
               
 Dim i
 Do While xs(i) < m1
 i = i + 1
 Loop
 I1 = i
 
 Do While xs(i) < m2
 i = i + 1
 Loop
 I2 = i
 ' *** valeur moyenne du bruit si les curseurs entourent une zone de bruit
 
 ssum = 0
 nn = 0
 For j = I1 To I2
    ssum = ssum + ys(j)
    nn = nn + 1
 Next j
 
 Text15 = ssum / nn ' valeur moyenne du bruit entre les 2 curseurs
 
 
 
 ' la valeur du fond est donnée par cursY


' détermination du centroide
cc = 0
dd = 0
For j = I1 To I2
cc = cc + xs(j) * (ys(j) - cursY)
dd = dd + (ys(j) - cursY)
Next j
centroide = cc / dd
champ4 = centroide
champ5 = dd
'Text7 = Text7 & "c=" & c
' calcul de l'intégrale d'un pic bruit compris
integral = 0
For j = I1 To I2
integral = integral + ys(j)
Next j
Text12 = integral
Text13 = Int(integral / (m2 - m1))
Text14 = (m2 + m1) / 2
Text9 = Int(100 * (m2 - m1)) / 100
End Sub


Private Sub Command1_Click()
For j = 1 To Npic
Printer.Print "cent=" & Int(centr(j) * 100) / 100 & "int=" & Int(intensity(j))
'Text7 = Text7 & CommonDialog1.filename
Text7 = Text7 & "cent=" & Int(centr(j) * 100) / 100 & "int=" & Int(intensity(j))
Next j
Printer.Print
Printer.EndDoc
End Sub

Private Sub Command2_Click()
c = c - 1
' impression du spectre
If c = 1 Then ' pour le spectre entier, il n'est pas nécéssaire de placer tous les points
For i = Imin(c) To Imax(c) - 20 Step 20
Xd = Xmarge + (xs(i) - massmin(c)) * Xpas
xa = Xmarge + (xs(i + 20) - massmin(c)) * Xpas

Yd = Ymarge + Yechelle - (ys(i) - miny(c)) * Ypas
ya = Ymarge + Yechelle - (ys(i + 20) - miny(c)) * Ypas
'PCourbe.PSet (Xd, Yd), noir
Printer.Line (Xd, Yd)-(xa, ya), bleu
Next i
Else ' dès que l'on ouvre une plus petite fenêtre on affiche tous les points de la fenêtre
For i = Imin(c) To Imax(c) - 2
Xd = Xmarge + (xs(i) - massmin(c)) * Xpas
xa = Xmarge + (xs(i + 1) - massmin(c)) * Xpas

Yd = Ymarge + Yechelle - (ys(i) - miny(c)) * Ypas
ya = Ymarge + Yechelle - (ys(i + 1) - miny(c)) * Ypas
'PCourbe.PSet (Xd, Yd), noir
Printer.Line (Xd, Yd)-(xa, ya), bleu
Next i
End If
'tracer de l'échelle
Xpas = Xechelle / (massmax(c) - massmin(c))
Ypas = Yechelle / (maxy(c) - miny(c))
Printer.Line (Xmarge, Ymarge + Yechelle)-(Xmarge + Xechelle, Ymarge + Yechelle), rouge ' X
Printer.Line (Xmarge, Ymarge)-(Xmarge, Ymarge + Yechelle), rouge ' Y
For i = 0 To 10
Printer.Line ((i + 1) * Xmarge, Ymarge + Yechelle)-((i + 1) * Xmarge, (1.25 * Ymarge) + Yechelle), rouge 'graduation en X
Printer.Line (0.75 * Xmarge, (i + 1) * Ymarge)-(Xmarge, (i + 1) * Ymarge), rouge ' graduation en Y
Printer.PSet ((i + 0.7) * Xmarge, 1.5 * Ymarge + Yechelle), blanc
Printer.Print Int(i * (massmax(c) - massmin(c)) / 10 + massmin(c))
Printer.PSet (0.2 * Xmarge, (i + 0.85) * Ymarge), blanc
Printer.Print Int(maxy(c) - i * (maxy(c) - miny(c)) / 10)
Next i
'commentaires sur les échelle choisies
Printer.PSet (5.5 * Xmarge, Ymarge + Yechelle)
If Val(List1.ListIndex) = 1 Then
Printer.Print "TOF(ns)"
Else
PCourbe.Print "M/Z"
End If
Printer.PSet (0.1 * Xmarge, 0.5 * Ymarge), blanc
Printer.Print "I(a.u)"
Printer.EndDoc

End Sub

Private Sub Command3_Click()
nbpoint = nbpoint + 1
Mnoise(nbpoint) = (m1 + m2) / 2
Inoise(nbpoint) = ssum / nn
'Text16 = Text16 & "nbpoint=" & nbpoint & "//"
For j = 1 To nbpoint
Text16 = Text16 & "m=" & Int(100 * Mnoise(j)) / 100 & "noise=" & Inoise(j) & "/"
Next j
End Sub

Private Sub Form_Load()

'icone_hb = "D:\G visual Basic\Gpolymere\ho_split.cur"
'icone_dg = "D:\G visual Basic\Gpolymere\ve_split.cur"
'loupe = "D:\G visual Basic\Gpolymere\loupe.ico"
Let c = 0
'icone_hb = "C:\utilisateurs\Papa\en cours\ho_split.cur"
'icone_dg = "C:\utilisateurs\Papa\en cours\ve_split.cur"
'loupe = "C:\utilisateurs\Papa\en cours\loupe.ico"
'définition des marges et des echelles
Xmarge = PCourbe.Width / 12
Ymarge = PCourbe.Height / 12
Xechelle = 10 * Xmarge
Yechelle = 10 * Ymarge

ligne_hor.X1 = Xmarge
ligne_hor.X2 = 11 * Xmarge
ligne_vert(0).Y1 = Ymarge
ligne_vert(0).Y2 = 11 * Ymarge

'List1.ListIndex = 1

afficher.Enabled = False

With zoom_rect
    .Visible = False
    .Height = 0
    .Width = 0
End With
    End Sub


Private Sub nouveau_Click()

PCourbe.Cls
Dim ys(100000), xs(100000)
Dim Xmarge, Ymarge, Xechelle, Yechelle
Dim maxx, minx, maxy, miny

End Sub

Private Sub OK_Click()
k = k + 1
champ = k
centr(k) = champ4.Text
intensity(k) = dd
champ = "(" & k & "-" & centr(k) & "-" & intensity(k) & ")"
Npic = k
End Sub

Private Sub ouvrir_Click()
Dim maxy(50), miny(50), n1
Text16 = ""
' ouverture d'un fichier ASCIIXYS (intensité ionique en fonction de l'incrémentation en temps ici sans unité

PCourbe.Cls ' effacage de l'écran spectre


' lecture du fichier et recherche du nombre de valeurs x et y: cas spectre mass
 
If Option1.Value = 1 Then n1 = 1
If Option2.Value = 1 Then n1 = 2 ' n1=1 spectre normal et n1=2 spectre avec fond retiré
Text16 = n1

CommonDialog1.ShowOpen
c = 1
Open CommonDialog1.FileName For Input As #1
' lecture du fichier et recherche du nombre de valeurs x et y: cas spectre tof
N = 0
 

If n1 = 1 Then
     For i = 0 To 2 ' lecture de l'entête
        Input #1, aa$(i)
     Next i
    For i = 3 To 200000
        If EOF(1) = False Then
        N = N + 1
        Input #1, xs(i - 3), ys(i - 3)
    End If
    Next i
    'End If
Else
 For i = 0 To 4 ' lecture de l'entête
        Input #1, aa$(i)
     Next i
    For i = 5 To 200000
        If EOF(1) = False Then
        N = N + 1
        Input #1, xs(i - 5), ys(i - 5)
    End If
    Next i
End If

Close #1
'End If


'champ = xs(N - 1)
' les valeurs x et y sont indicées de i=0 à i=N-1
' définition des grandeurs nécessaires
Let c = 1
maxy(c) = 0
miny(c) = 0
massmax(c) = xs(N - 1)
massmin(c) = xs(0)
Imin(c) = 0
Imax(c) = N
' définition des couleurs
bleu = &HC00000
rouge = &HFF&
noir = &H0&
blanc = &HFFFFFF
vert = &HC000&

afficher.Enabled = True

form1.Caption = "GG Jessai 1999 revu avril 2015 - " & CommonDialog1.FileName

'End If
End Sub

Private Sub PCourbe_KeyUp(KeyCode As Integer, Shift As Integer)
If KeyCode = vbKeyControl Then
    ligne_hor.BorderColor = &HE4BD7C
    For i = 0 To ligne_vert.UBound
    ligne_vert(i).BorderColor = &HE4BD7C
    ligne_vert(i).BorderColor = &HE4BD7C
    Next i
    select_ligne = 0
End If
End Sub

Private Sub PCourbe_MouseDown(Button As Integer, Shift As Integer, X As Single, Y As Single)

'point de départ du zoom
If Button = 1 And Shift = 0 And Y < (PCourbe.Height - PCourbe.Height / 12) Then
    CurrentX = X
    CurrentY = Y
xstart = X
ystart = Y
With zoom_rect
.Visible = True
    .Left = X
    .Top = Y
End With
End If


'activation du zoom

If Button = 2 And clic = 1 And X > zoom_rect.Left And X < (zoom_rect.Left + zoom_rect.Width) And Y > zoom_rect.Top And Y < (zoom_rect.Top + zoom_rect.Height) Then
PCourbe.Cls
Yinit_hor = maxy(c - 1) - (ligne_hor.Y1 - Ymarge) * (maxy(c - 1) - miny(c - 1)) / Yechelle
With zoom_rect
    .Visible = False
    .Width = 0
    .Height = 0
End With
For i = 0 To 49
maxy(i) = 0
miny(i) = 0
Next i
affich_courbe
'c = c + 1
End If


'initialisation de la création des lignes
If Y > (PCourbe.Height - Ymarge) And Button = 1 And Shift = 2 Then
    deplace_hor = 1
    deplace_vert = 0
ElseIf X < Xmarge And Button = 1 And Shift = 2 Then
    deplace_vert = 1
    deplace_hor = 0
    If ligne_vert.UBound = 0 Then
        Load ligne_vert(1)
    ElseIf ligne_vert.UBound = 1 Then
        Load ligne_vert(2)
    End If
End If
End Sub

Private Sub PCourbe_MouseMove(Button As Integer, Shift As Integer, X As Single, Y As Single)

'affichage des coordonnées du curseur
'StatusBar1.SimpleText = "Masse=" & ((X - Xmarge) * (massmax(c - 1) - massmin(c - 1)) / Xechelle + massmin(c - 1)) & "   -Intensité =" & Int((maxy(c - 1) - (Y - Ymarge) * (maxy(c - 1) - miny(c - 1)) / Yechelle))
'If Val(List1.ListIndex) = 0 Then
Text1 = ((X - Xmarge) * (massmax(c - 1) - massmin(c - 1)) / Xechelle + massmin(c - 1))
Text2 = Int((maxy(c - 1) - (Y - Ymarge) * (maxy(c - 1) - miny(c - 1)) / Yechelle))
inverse1 = A * (massmax(c - 1)) ^ 0.5 + B
inverse2 = A * (massmin(c - 1)) ^ 0.5 + B
Text9 = ((X - Xmarge) * (inverse1 - inverse2) / Xechelle + inverse2)
'Else
'Text1 = ((X - Xmarge) * (massmax(c - 1) - massmin(c - 1)) / Xechelle + massmin(c - 1))
'Text2 = Int((maxy(c - 1) - (Y - Ymarge) * (maxy(c - 1) - miny(c - 1)) / Yechelle))
'inverse1 = ((massmax(c - 1) + B) / A) ^ 2
'inverse2 = ((massmin(c - 1) + B) / A) ^ 2
'Text9 = ((X - Xmarge) * (inverse1 - inverse2) / Xechelle + inverse2)
'End If

'affichage de la loupe
If X > zoom_rect.Left And X < (zoom_rect.Left + zoom_rect.Width) And Y > zoom_rect.Top And Y < (zoom_rect.Top + zoom_rect.Height) Then
    PCourbe.MousePointer = 99
    'PCourbe.MouseIcon = LoadPicture(loupe)
Else: PCourbe.MousePointer = 2
End If
If Button = 1 And Shift = 0 Then
If (X - xstart) > 0 Then
        If (Y - ystart) > 0 Then
            With zoom_rect
                .Width = X - zoom_rect.Left
                .Height = Y - zoom_rect.Top
            End With
        Else
            With zoom_rect
                .Width = X - zoom_rect.Left
                .Top = Y
                .Height = ystart - Y
            End With
        End If
    Else
        If (Y - ystart) > 0 Then
            With zoom_rect
                .Left = X
                .Width = xstart - X
                .Height = Y - zoom_rect.Top
            End With
        Else
            With zoom_rect
                .Left = X
                .Width = xstart - X
                .Top = Y
                .Height = ystart - Y
            End With
        End If
End If
End If
        

'affichage du curseur "haut-bas"
If Y > (PCourbe.Height - Ymarge) Then
    PCourbe.MousePointer = 99
    'PCourbe.MouseIcon = LoadPicture(icone_hb)

'affichage du curseur "droite-gauche"
ElseIf X < Xmarge Then
    PCourbe.MousePointer = 99
    'PCourbe.MouseIcon = LoadPicture(icone_dg)
End If


'création de la ligne horizontale
If Shift = 2 And Button = 1 And Y < (PCourbe.Height - PCourbe.Height / 12) And deplace_hor = 1 Then
    PCourbe.MousePointer = 99
    'PCourbe.MouseIcon = LoadPicture(icone_hb)
    With ligne_hor
        .Visible = True
        .Y1 = Y
        .Y2 = Y
    End With
End If


'création des lignes verticales
If Shift = 2 And Button = 1 And X > Xmarge And deplace_vert = 1 Then
    PCourbe.MousePointer = 99
    'PCourbe.MouseIcon = LoadPicture(icone_dg)
            With ligne_vert(ligne_vert.UBound)
            .Visible = True
            .X1 = X
            .X2 = X
        End With
        If nb_ligne_vert = 2 Then
        deplace_vert = 0
    End If
End If


'localisation de la ligne horizontale
If Y = ligne_hor.Y1 And Shift = 3 Then
    ligne_vert(select_ligne).BorderColor = &HE4BD7C
    select_ligne = 0
    PCourbe.MousePointer = 99
    'PCourbe.MouseIcon = LoadPicture(icone_hb)
    ligne_hor.BorderColor = rouge
    deplace_hor = 1
    
End If


'localisation des lignes verticales

For i = 0 To ligne_vert.UBound
    If X = ligne_vert(i).X1 And Shift = 3 Then
        select_ligne = i
        Exit For
    End If
Next i
'champ = champ & cursX(1) & "-" & cursX(2)
If select_ligne = 1 And Shift = 3 Then
    ligne_hor.BorderColor = &HE4BD7C
    ligne_vert(2).BorderColor = &HE4BD7C
    ligne_vert(1).BorderColor = rouge
    PCourbe.MousePointer = 99
    'PCourbe.MouseIcon = LoadPicture(icone_dg)
ElseIf select_ligne = 2 And Shift = 3 Then
    ligne_hor.BorderColor = &HE4BD7C
    ligne_vert(1).BorderColor = &HE4BD7C
    ligne_vert(2).BorderColor = rouge
    PCourbe.MousePointer = 99
    'PCourbe.MouseIcon = LoadPicture(icone_dg)
Else: select_ligne = 0
End If

If Shift = 3 And Button = 1 And select_ligne > 0 Then
    PCourbe.MousePointer = 99
    'PCourbe.MouseIcon = LoadPicture(icone_dg)
    With ligne_vert(select_ligne)
        .X1 = X
        .X2 = X
     End With
End If

'champ = select_ligne

'déplacement de la ligne horizontale
If ligne_hor.BorderColor = rouge And Shift = 3 And Button = 1 Then
    PCourbe.MousePointer = 99
    'PCourbe.MouseIcon = LoadPicture(icone_hb)
With ligne_hor
        .Y1 = Y
        .Y2 = Y
    End With
End If

End Sub

Private Sub PCourbe_MouseUp(Button As Integer, Shift As Integer, X As Single, Y As Single)


'blocage du déplacement
If Shift = 2 And Button = 1 And Y < (PCourbe.Height - PCourbe.Height / 12) And deplace_hor = 1 Then
deplace_hor = 0
End If


'création du rectangle
If Button = 1 And Shift = 0 Then
    CurrentX = X
    CurrentY = Y
  xend = X
  yend = Y

'PCourbe.Line (xstart, ystart)-(xend, yend), , B
'PCourbe.Line (xstart, ystart)-(xend, yend), , B
clic = 1
massmin(c) = (xstart - Xmarge) * (massmax(c - 1) - massmin(c - 1)) / Xechelle + massmin(c - 1)
massmax(c) = (xend - Xmarge) * (massmax(c - 1) - massmin(c - 1)) / Xechelle + massmin(c - 1)

Dim i
Do While xs(i) < massmin(c)
i = i + 1
Loop
Imin(c) = i

Do While xs(i) < massmax(c)
i = i + 1
Loop
Imax(c) = i
'champ = "c=" & c & " Imin=" & Imin(c) & " Imax=" & Imax(c)

End If


If Shift = 3 And Button = 2 Then
    select_ligne = 0
End If
End Sub

Private Sub quitter_Click()
End
End Sub

Private Sub zoomout_Click()
c = c - 2 ' réindicage des zoom
PCourbe.Cls
affich_courbe
End Sub
