# Supplementary material for: A cationic motif upstream Engrailed2 homeodomain controls cell internalization through selective interaction with heparan sulfates
Source: Nat Commun. 2023 Apr 10;14:1998. doi: 10.1038/s41467-023-37757-6 (PMC10083169; doi:10.1038/s41467-023-37757-6)
Supplement: Supplementary file 4 — Supplementary Software file [file 41467_2023_37757_MOESM4_ESM.zip › Data Explorer File Analysis/lecture etanalyse fichier.frm]

VERSION 5.00
Object = "{F9043C88-F6F2-101A-A3C9-08002B2F49FB}#1.2#0"; "COMDLG32.OCX"
Begin VB.Form Form1 
   Caption         =   "Form1"
   ClientHeight    =   3030
   ClientLeft      =   120
   ClientTop       =   450
   ClientWidth     =   11940
   LinkTopic       =   "Form1"
   ScaleHeight     =   3030
   ScaleWidth      =   11940
   StartUpPosition =   3  'Windows Default
   Begin VB.TextBox Text2 
      Height          =   495
      Left            =   1560
      TabIndex        =   2
      Top             =   2040
      Width           =   8535
   End
   Begin VB.TextBox Text1 
      Height          =   495
      Left            =   1560
      TabIndex        =   1
      Top             =   1320
      Width           =   8535
   End
   Begin VB.CommandButton Command1 
      Caption         =   "open"
      Height          =   375
      Left            =   600
      TabIndex        =   0
      Top             =   360
      Width           =   1095
   End
   Begin MSComDlg.CommonDialog CommonDialog1 
      Left            =   600
      Top             =   1320
      _ExtentX        =   847
      _ExtentY        =   847
      _Version        =   393216
   End
End
Attribute VB_Name = "Form1"
Attribute VB_GlobalNameSpace = False
Attribute VB_Creatable = False
Attribute VB_PredeclaredId = True
Attribute VB_Exposed = False
Dim N
Dim aa$(100)
Dim xs(200000), ys(200000)
Private Sub Command1_Click()
CommonDialog1.ShowOpen

Open CommonDialog1.FileName For Input As #1
' lecture du fichier et recherche du nombre de valeurs x et y: cas spectre tof
N = 0
 For i = 0 To 4 ' lecture de l'ent�te
    Input #1, aa$(i)
    Text1 = Text1 & aa$(i)
 Next i
 
For i = 5 To 200000
If EOF(1) = False Then
N = N + 1
Input #1, xs(i - 5), ys(i - 5)
End If
Next i
Close #1
Text2 = N & "x=" & xs(0) & "y=" & ys(0)
End Sub
