# Supplementary material for: A cationic motif upstream Engrailed2 homeodomain controls cell internalization through selective interaction with heparan sulfates
Source: Nat Commun. 2023 Apr 10;14:1998. doi: 10.1038/s41467-023-37757-6 (PMC10083169; doi:10.1038/s41467-023-37757-6)
Supplement: Supplementary file 6 — Source data [file 41467_2023_37757_MOESM6_ESM.xlsx]

## Sheet: Figure 2
Fig. 2a
	ExtHD			HD
	mean	SEM	n	mean	SEM	n
K1	1.29	0.14	27	0.13	0.01	27
pgsA-745	0.22	0.02	18	0.05	0.014	18
Fig. 2b
		K1 (control)			K1 + ChABC			K1 + Hep II			K1 + ChABC, Hep II			K1 + Hep I-III			pgsA-745
	mean	SEM	n	mean	SEM	n	mean	SEM	n	mean	SEM	n	mean	SEM	n	mean	SEM	n
ExtHD	100	5	15	80	4	12	52	3	12	42	2	12	17	7	12	17	5	18
Fig. 2c
			HI
ExtHD, 37°C	0 (mg/ml)	1 (mg/ml)	10 (mg/ml)	25 (mg/ml)	50 (mg/ml)	100 (mg/ml)
	117	133	606	385	30	4
	82	104	372	460	30	13
	95	196	461	179	18	6
	105	127	446	215	16	8
	92
	107
Fig. 2d
		HI
ExtHD, 4°C	0 (mg/ml)	10 (mg/ml)	50 (mg/ml)
	38	18	7
	23	19	7
	23		5
	19		3
	27		5
	19

## Sheet: Figure 3b
Figure 3b
Residue number	Amide CSP (ppm)	Amide CSP (ppm)
	1:1.0 HI dp12	1:2.5 HI dp12
184	0.0253645	0.0271015
185	0.045087	0.0590245
187	0.0500281	0.0664831
188	0.0431116	0.0525513
189	0.0442639	0.0381937
190	0.0573454	0.0708272
192	0.0964624	0.112486
193	0.0935404	0.113701
194	0.167321	0.199141
195	0.152013	0.179094
197	0.121525	0.133803
198	0.206725	0.237205
199	0.0488954	0.0509338
200	0.16313	0.181242
201	0.177838	0.206141
202	0.00822253	0.0191909
204	0.13384	0.14182
205	0.0681554	0.0762231
206	0.0010198	0.0118106
207	0.0611344	0.0618247
208	0.0748973	0.0863625
209	0.0274774	0.0338195
210	0.0635138	0.0762775
211	0.0225258	0.0210668
212	0.0246812	0.0233452
213	0.0543865	0.0588544
214	0.0550782	0.0697946
215	0.0145134	0.0220048
216	0.0342463	0.0840021
217	0.0286782	0.0487468
218	0.031737	0.0481203
219	0.0738921	0.0978013
220	0.0165723	0.0182
221	0.00600333	0.00970824
222	0.0295873	0.0659906
223	0.0456228	0.10576
224	0.0286923	0.0514004
225	0.0403764	0.0281603
226	0.0621747	0.159968
227	0.0106508	0.0194535
228	0.00702567	0.018461
229	0.00616117	0.0152069
230	0.00892693	0.0218589
231	0.00640312	0.0192416
232	0.00773369	0.0119097
233	0.0204978	0.0381922
234	0.0281027	0.0341321
235	0.014588	0.0246
236	0.00994032	0.0160776
237	0.00328024	0.00688767
238	0.00642573	0.00613922
239	0.00717008	0.0109344
240	0.00899389	0.0104862
241	0.0194618	0.0269119
242	0.0195256	0.031145
243	0.0470719	0.0662045
244	0.049808	0.0560378
245	0.0374472	0.0724155
246	0.0223134	0.0350634
247	0.0376436	0.0521794
248	0.0217862	0.0331186
249	0.0318121	0.105672
250	0.0645666	0.0738415
251	0.0658748	0.0662483
252	0.0689162	0.0830241
253	0.0359227	0.0490408
254	0.0711016	0.0566806
255	0.0191927	0.0246221
256	0.0702217	0.113518
257	0.154365	0.210245
258	0.128547	0.181049
259	0.00438292	0.0132575

## Sheet: Figure 3c
Figure 3c
[heparin dp12] /[ExtHD]	Amide CSP (ppm)	Amide CSP (ppm)	Amide CSP (ppm)	Amide CSP (ppm)	Amide CSP (ppm)	Amide CSP (ppm)	Amide CSP (ppm)	Amide CSP (ppm)	Amide CSP (ppm)	Amide CSP (ppm)	Amide CSP (ppm)	Amide CSP (ppm)
	K194	N195	K198	D200	K201	R204	F219	R223	T226	K256	K257	A258
0.085	0.0231353	0.0191888	0.0290931	0.0241124	0.0239635	0.0202425	0.00806226	0.00694622	0.00711969	0.0115256	0.0256751	0.0159778
0.17	0.0347615	0.0473831	0.0459952	0.0377725	0.0392745	0.0297995	0.0147177	0.00982293	0.0111987	0.0174897	0.0372634	0.0255031
0.34	0.0564384	0.0613417	0.0747262	0.0599841	0.0622817	0.0497434	0.024508	0.0183576	0.0174874	0.0278548	0.0558244	0.0409898
0.51	0.0786043	0.0808139	0.1039	0.0834865	0.0876924	0.0701852	0.0300093	0.0242423	0.0276805	0.0395682	0.0762489	0.0589647
0.68	0.121258	0.118244	0.151949	0.122052	0.12477	0.0990202	0.0505078	0.0339299	0.0382251	0.0552939	0.108453	0.0864014
0.85	0.143962	0.137456	0.184943	0.147246	0.157358	0.122186	0.0631851	0.0482995	0.0565852	0.0660007	0.134697	0.110012
1.02	0.167321	0.152013	0.206725	0.16313	0.177838	0.13384	0.0738921	0.0594175	0.0747977	0.0702217	0.154365	0.128547
1.36	0.177821	0.158147	0.222265	0.172026	0.189842	0.136148	0.080455	0.0699992	0.085703	0.0737404	0.166356	0.14034
1.7	0.186379	0.166922	0.233128	0.177587	0.201971	0.141822	0.0849191	0.080286	0.1033	0.0847927	0.183167	0.155496
2.04	0.19099	0.169799	0.236254	0.179069	0.204397	0.140786	0.0941904	0.0869105	0.120045	0.0934206	0.192441	0.165246
2.38	0.196477	0.175597	0.236277	0.181011	0.205749	0.141527	0.100381	0.0990899	0.142776	0.102604	0.202686	0.173836
2.55	0.199141	0.179094	0.237205	0.181242	0.206141	0.14182	0.0978013	0.10576	0.159968	0.113518	0.210245	0.181049

## Sheet: Figure 4a
Figure 4a
λ	[q] 103	[q] 103
(nm)	(deg.cm2.dmol-1. residue-1)	(deg.cm2.dmol-1. residue-1)
	1:0	1:1.0
	heparin	heparin
270	-0.163565	-0.032497
269.8	-0.161385	-0.0440966
269.6	-0.14616	-0.0442887
269.4	-0.140446	-0.0106752
269.2	-0.124883	-0.0217978
269	-0.0748515	-0.0478891
268.8	-0.0727322	-0.0662211
268.6	-0.0312985	-0.0511373
268.4	0.00525361	-0.0302104
268.2	-0.0177024	-0.0348655
268	-0.0172324	-0.027357
267.8	0.0143466	-0.0294604
267.6	0.027624	-0.0411366
267.4	0.0298986	-0.0669779
267.2	0.0373368	-0.128669
267	0.0187841	-0.141347
266.8	-0.013412	-0.103626
266.6	0.0273511	-0.10664
266.4	0.041859	-0.126395
266.2	0.0491617	-0.109164
266	0.07834	-0.103158
265.8	0.051556	-0.0984975
265.6	0.000427762	-0.0693364
265.4	0.0302163	-0.0492175
265.2	0.0489477	-0.0341815
265	0.0828102	-0.0115197
264.8	0.123139	-0.0037748
264.6	0.116976	-0.00889412
264.4	0.0959356	0.0192
264.2	0.113493	-0.00289544
264	0.120254	-0.0337801
263.8	0.107926	-0.0182516
263.6	0.119924	-0.000406522
263.4	0.143875	-0.00665509
263.2	0.142003	-0.0408944
263	0.149248	-0.0326186
262.8	0.13417	-0.0240496
262.6	0.0930909	-0.030828
262.4	0.0758055	-0.0542837
262.2	0.065856	-0.0828474
262	0.0256893	-0.0546205
261.8	0.0411012	-0.0642564
261.6	0.039519	-0.0570596
261.4	0.016947	-0.0360165
261.2	-0.0192697	-0.0370066
261	-0.053613	0.0117609
260.8	-0.065582	0.010691
260.6	-0.0805485	-0.00994493
260.4	-0.0532162	0.0162632
260.2	-0.00544055	0.0395394
260	0.023872	0.0774562
259.8	0.0753439	0.0849912
259.6	0.0529116	0.0934771
259.4	0.0380479	0.090973
259.2	0.0829942	0.0746012
259	0.145436	0.0717974
258.8	0.139684	0.0465765
258.6	0.098448	0.0483483
258.4	0.109847	0.0633246
258.2	0.14269	0.0552345
258	0.125499	0.0491782
257.8	0.12096	0.000384762
257.6	0.0933139	0.0016685
257.4	0.0706539	0.0388423
257.2	0.08734	0.0392944
257	0.0583099	0.0141611
256.8	0.00214014	0.0196717
256.6	-0.00884446	0.037525
256.4	0.0120624	-0.00866924
256.2	-0.00257484	-0.0529609
256	-0.0792846	-0.0589558
255.8	-0.0942509	-0.0777414
255.6	-0.0927277	-0.0584147
255.4	-0.0739829	-0.0924
255.2	-0.00982605	-0.1422
255	0.0299421	-0.184556
254.8	0.0385966	-0.193025
254.6	0.0416447	-0.195288
254.4	0.0461422	-0.17126
254.2	0.038065	-0.120694
254	0.0617109	-0.049565
253.8	0.125592	-0.0334656
253.6	0.185714	-0.0216424
253.4	0.231226	-0.00496335
253.2	0.21088	0.0252457
253	0.157011	0.074857
252.8	0.11756	0.121166
252.6	0.136916	0.15534
252.4	0.18862	0.165012
252.2	0.215419	0.144777
252	0.235249	0.114617
251.8	0.22258	0.0579607
251.6	0.195564	0.0119244
251.4	0.1613	-8.93004e-05
251.2	0.0735596	0.0133995
251	0.0147222	0.00119652
250.8	-0.0491879	-0.0249181
250.6	-0.0869881	-0.0282931
250.4	-0.108773	-0.044454
250.2	-0.143386	-0.100972
250	-0.175127	-0.120403
249.8	-0.209571	-0.0546574
249.6	-0.235237	-0.0151657
249.4	-0.187651	-0.002139
249.2	-0.19113	-0.0133399
249	-0.165318	-0.0316024
248.8	-0.113993	-0.0256871
248.6	-0.0510324	-0.0949535
248.4	-0.0411341	-0.167337
248.2	-0.0201195	-0.196356
248	-0.0174947	-0.151539
247.8	0.0228015	-0.119509
247.6	0.0782254	-0.119602
247.4	0.0593926	-0.100048
247.2	0.0347437	-0.0531957
247	0.0409772	-0.0244577
246.8	0.00567818	-0.0385289
246.6	-0.00495165	-0.053525
246.4	-0.00104375	0.0135451
246.2	-0.0251915	0.0607199
246	-0.0451062	0.0720779
245.8	-0.0739792	0.0538037
245.6	-0.142292	-0.04224
245.4	-0.182037	-0.165746
245.2	-0.167534	-0.244625
245	-0.194799	-0.313832
244.8	-0.225279	-0.3303
244.6	-0.216496	-0.338804
244.4	-0.263616	-0.409489
244.2	-0.332324	-0.50342
244	-0.322991	-0.576928
243.8	-0.332132	-0.634887
243.6	-0.296554	-0.643868
243.4	-0.25598	-0.626169
243.2	-0.308685	-0.643112
243	-0.360221	-0.656898
242.8	-0.467857	-0.708179
242.6	-0.557402	-0.779156
242.4	-0.663476	-0.824207
242.2	-0.75339	-0.822007
242	-0.813316	-0.809611
241.8	-0.931577	-0.802064
241.6	-1.04886	-0.807851
241.4	-1.1594	-0.888646
241.2	-1.24401	-0.932051
241	-1.24288	-0.931127
240.8	-1.2342	-1.00368
240.6	-1.21591	-1.06654
240.4	-1.22909	-1.14073
240.2	-1.21873	-1.21522
240	-1.24425	-1.27704
239.8	-1.28727	-1.31914
239.6	-1.27557	-1.34515
239.4	-1.25979	-1.39431
239.2	-1.2787	-1.45222
239	-1.37031	-1.57199
238.8	-1.47875	-1.72421
238.6	-1.56079	-1.78821
238.4	-1.65903	-1.83329
238.2	-1.72599	-1.89539
238	-1.77067	-1.97717
237.8	-1.81779	-2.09324
237.6	-1.83291	-2.20535
237.4	-1.90192	-2.2999
237.2	-2.01581	-2.39213
237	-2.106	-2.5182
236.8	-2.16801	-2.54666
236.6	-2.24897	-2.59381
236.4	-2.33081	-2.77991
236.2	-2.37736	-2.92991
236	-2.42511	-3.02684
235.8	-2.51837	-3.18815
235.6	-2.60119	-3.30392
235.4	-2.71857	-3.39892
235.2	-2.85209	-3.56826
235	-2.97771	-3.74561
234.8	-3.15084	-3.83797
234.6	-3.29909	-3.95304
234.4	-3.44022	-4.00116
234.2	-3.61657	-3.97568
234	-3.80517	-4.0343
233.8	-4.00944	-4.20127
233.6	-4.20868	-4.32974
233.4	-4.44084	-4.48736
233.2	-4.6241	-4.6359
233	-4.76965	-4.67908
232.8	-4.93494	-4.75377
232.6	-5.07834	-4.89415
232.4	-5.25624	-5.13431
232.2	-5.4382	-5.3178
232	-5.52079	-5.52802
231.8	-5.62984	-5.71597
231.6	-5.78988	-5.81726
231.4	-5.93831	-5.88259
231.2	-6.02999	-5.95674
231	-6.15941	-6.08201
230.8	-6.33514	-6.285
230.6	-6.4306	-6.49142
230.4	-6.54431	-6.68497
230.2	-6.66617	-6.84524
230	-6.82717	-7.08465
229.8	-7.03746	-7.26055
229.6	-7.20409	-7.47813
229.4	-7.31706	-7.65362
229.2	-7.40632	-7.87371
229	-7.48847	-8.10001
228.8	-7.56764	-8.29755
228.6	-7.62045	-8.49159
228.4	-7.72425	-8.61063
228.2	-7.81426	-8.67666
228	-7.87377	-8.71871
227.8	-7.85767	-8.7633
227.6	-7.88271	-8.89366
227.4	-7.9205	-8.96509
227.2	-8.07535	-9.11976
227	-8.20832	-9.23588
226.8	-8.33409	-9.23631
226.6	-8.48134	-9.28072
226.4	-8.52076	-9.37133
226.2	-8.61076	-9.50301
226	-8.65874	-9.67448
225.8	-8.63375	-9.81889
225.6	-8.68535	-10.0029
225.4	-8.73594	-10.1272
225.2	-8.8712	-10.1505
225	-8.96056	-10.1662
224.8	-9.05456	-10.1885
224.6	-9.10371	-10.3058
224.4	-9.20634	-10.4123
224.2	-9.27	-10.4248
224	-9.24725	-10.4609
223.8	-9.32865	-10.5144
223.6	-9.5105	-10.6629
223.4	-9.68904	-10.6927
223.2	-9.85392	-10.6636
223	-9.85065	-10.7323
222.8	-9.74851	-10.8678
222.6	-9.66256	-11.0074
222.4	-9.675	-11.097
222.2	-9.60567	-11.1705
222	-9.60881	-11.361
221.8	-9.64771	-11.3346
221.6	-9.66796	-11.3532
221.4	-9.6147	-11.2853
221.2	-9.57205	-11.2733
221	-9.54699	-11.3405
220.8	-9.60507	-11.4153
220.6	-9.72675	-11.4749
220.4	-9.9413	-11.591
220.2	-9.9792	-11.6541
220	-10.0022	-11.7541
219.8	-10.1473	-11.7531
219.6	-10.2708	-11.8712
219.4	-10.3411	-11.9471
219.2	-10.5435	-12.0546
219	-10.6556	-12.1779
218.8	-10.7924	-12.2056
218.6	-10.9951	-12.2161
218.4	-11.1295	-12.1768
218.2	-11.1187	-12.1729
218	-11.3123	-12.2963
217.8	-11.5412	-12.3957
217.6	-11.626	-12.4307
217.4	-11.7029	-12.3913
217.2	-11.7633	-12.4095
217	-11.674	-12.4881
216.8	-11.6721	-12.5135
216.6	-11.7918	-12.6669
216.4	-11.8138	-12.8526
216.2	-11.8582	-12.9305
216	-11.9277	-12.9981
215.8	-11.8913	-12.9017
215.6	-11.8653	-12.8374
215.4	-11.7656	-12.9516
215.2	-11.7518	-13.0971
215	-11.7887	-13.1448
214.8	-11.8833	-13.185
214.6	-12.0041	-13.3191
214.4	-12.0425	-13.3964
214.2	-12.1486	-13.5081
214	-12.1863	-13.6929
213.8	-12.3583	-13.9023
213.6	-12.5536	-14.1331
213.4	-12.6939	-14.3496
213.2	-13.1076	-14.4942
213	-13.3689	-14.692
212.8	-13.6054	-14.8849
212.6	-13.7522	-15.0569
212.4	-13.8207	-15.1575
212.2	-13.918	-15.3567
212	-13.9112	-15.649
211.8	-14.1007	-15.7579
211.6	-14.3572	-15.6819
211.4	-14.5936	-15.8254
211.2	-14.9146	-16.0809
211	-15.1566	-16.323
210.8	-15.5129	-16.6511
210.6	-15.7681	-16.8523
210.4	-16.1355	-16.9184
210.2	-16.5071	-16.9956
210	-16.8397	-17.2138
209.8	-17.0703	-17.3656
209.6	-17.2697	-17.6966
209.4	-17.3099	-17.9744
209.2	-17.2626	-18.1324
209	-17.2949	-18.0959
208.8	-17.3573	-18.1883
208.6	-17.4632	-18.2028
208.4	-17.6711	-18.3583
208.2	-17.7516	-18.6609
208	-17.9209	-18.9916
207.8	-18.0244	-18.886
207.6	-18.1971	-18.8799
207.4	-18.3133	-18.9904
207.2	-18.4036	-19.1171
207	-18.5464	-19.2443
206.8	-18.5596	-19.3792
206.6	-18.4499	-19.3839
206.4	-18.379	-19.4387
206.2	-18.3719	-19.4947
206	-18.1894	-19.4454
205.8	-17.9519	-19.4582
205.6	-17.7504	-19.7179
205.4	-17.6029	-19.6485
205.2	-17.4659	-19.23
205	-17.3545	-18.9294
204.8	-17.3606	-18.5181
204.6	-17.4424	-18.1795
204.4	-17.2685	-18.0179
204.2	-16.8079	-17.6543
204	-16.2321	-17.2075
203.8	-15.8815	-16.8346
203.6	-15.6344	-16.2074
203.4	-15.3002	-15.616
203.2	-14.9261	-15.0396
203	-14.5056	-14.679
202.8	-13.9991	-14.3901
202.6	-13.2599	-13.8591
202.4	-12.413	-13.3833
202.2	-11.9472	-12.7196
202	-11.7577	-12.179
201.8	-11.4163	-11.8203
201.6	-11.0275	-11.3802
201.4	-10.7098	-10.9567
201.2	-10.2206	-10.2381
201	-9.64808	-9.44419
200.8	-9.24386	-8.82182
200.6	-8.81281	-7.97111
200.4	-8.35001	-7.22546
200.2	-7.70184	-6.43262
200	-7.08893	-5.39986
199.8	-6.26751	-4.14633
199.6	-5.42927	-3.1675
199.4	-4.59695	-2.04905
199.2	-3.61761	-1.3003
199	-2.70495	-0.815416
198.8	-1.81904	-0.173088
198.6	-0.805525	0.904784
198.4	-0.0608142	1.97405
198.2	0.576399	2.88262
198	1.12757	3.81692
197.8	1.93535	4.35509
197.6	2.62641	4.79664
197.4	3.32339	5.67409
197.2	4.23931	6.6057
197	5.06849	8.06649
196.8	5.85374	9.94352
196.6	6.58995	11.7882
196.4	7.4615	12.8216
196.2	8.59868	12.8569
196	9.6434	13.3185
195.8	10.8508	14.0107
195.6	12.3712	14.5896
195.4	13.7101	14.6595
195.2	14.5964	15.4616
195	15.3666	16.362
194.8	16.6837	17.247
194.6	17.8159	17.9034
194.4	18.3244	18.5383
194.2	18.6964	20.323
194	19.24	23.4716
193.8	19.8965	23.9239
193.6	20.4133	22.9294
193.4	20.164	22.7042
193.2	20.5036	23.6014
193	21.2895	24.6919
192.8	21.9683	22.7097
192.6	22.1894	20.1356
192.4	22.3584	18.3794
192.2	22.8047	16.755
192	23.568	14.3549
191.8	24.1409	10.6011
191.6	24.243	6.14359
191.4	24.3629	1.93857
191.2	24.8947	-2.40645
191	25.1124	-4.52666
190.8	25.1397	-7.63594
190.6	25.0916	-7.9957
190.4	25.0993	-8.07255
190.2	25.224	-9.10144
190	25.618	-10.559

## Sheet: Figure 4b
Figure 4b
Residue number	Ha CSD (ppm)	Ha CSD (ppm)
	1:1.0 HI dp8	1:2.4 HI dp8
182	0.05	0.054
183	0.02	0.015
184	0.09	0.088
185	0.02	0.02
187	0.01	0.016
188	-0.04	-0.03
189	0.05	0.055
190	-0.01	-0.013
192	-0.04	-0.019
193	-0.03	-0.026
194	-0.04	-0.043
195	-0.03	-0.03
197	-0.06	-0.021
198	-0.03	-0.058
199	-0.08	-0.111
200	-0.05	-0.059
201	0.01	2.13371e-16
202	-0.07	-0.051
204	0.04	0.012
205	-0.09	-0.138
206	-0.01	6.74807e-16
207	0.41	0.407
208	0.11	0.114
209	-0.23	-0.221
210	-0.33	-0.338
211	-0.54	-0.538
212	-0.74	-0.76
213	-0.39	-0.421
214	-0.14	-0.148
215	-0.72	-0.749
216	-0.32	-0.346
217	-0.11	-0.107
218	-0.24	-0.256
219	-0.25	-0.296
220	-0.35	-0.35
221	-0.24	-0.251
222	-0.03	-0.04
223	-0.62	-0.613
224	0.1	0.065
225	0.17	0.115
226	0.08	0.103
227	-0.53	-0.535
228	-0.29	-0.285
229	-0.17	-0.188
230	-0.65	-0.645
231	-0.37	-0.368
232	-0.22	-0.218
233	-0.25	-0.254
234	-0.55	-0.562
235	-0.25	-0.243
236	-0.34	-0.34
237	0.05	0.053
238	0.02	0.022
239	0.43	0.452
240	0.18	0.189
241	-0.63	-0.642
242	-0.29	-0.292
243	-0.12	-0.124
244	-0.32	-0.316
245	-0.09	-0.142
246	-0.3	-0.3
247	-0.54	-0.511
248	-0.81	-0.816
249	-0.38	-0.391
250	-0.38	-0.38
251	-0.83	-0.849
252	-0.23	-0.263
253	-0.11	-0.109
254	-0.13	-0.185
255	-0.07	-0.09
256	-0.02	-0.041
257	-0.01	-0.027
258	0.09	0.101
259	-0.2	-0.199

## Sheet: Figure 4c
Figure 4c
Residue number	{1H}-15N NOE	SD	{1H}-15N NOE	SD
	1:1.0 HI dp8		1:2.4 HI dp8
182	-2.93105	-0.0297009	-1.36445	-0.0256859
183	-2.41028	-0.0295602	-1.2085	-0.030272
184	-2.03056	-0.0368878	-0.761187	-0.0273711
185	-1.69126	-0.0146533	-0.882113	-0.0146544
187	-0.992187	-0.0118416	-0.1089	-0.0118346
188	-0.853571	-0.0143902	-0.0751385	-0.0174738
189	-0.666111	-0.0153565	nd	nd
190	-0.591728	-0.00788072	0.163974	0.0118661
192	-0.446256	-0.00605873	0.252411	0.0116417
193	-0.43637	-0.00733672	0.255785	0.0081511
194	-0.343103	-0.00789854	nd	nd
195	-0.337346	-0.016899	0.232876	0.0184294
197	-0.218427	-0.00879026	0.247376	0.0119654
198	-0.306914	-0.00810107	nd	nd
199	-0.273175	-0.00649623	0.234811	0.0117843
200	-0.229186	-0.00704883	0.17522	0.0105322
201	-0.214004	-0.00653889	0.204214	0.0116485
204	0.000984126	0.00765036	0.421173	0.0153135
205	0.084944	0.00967138	0.488045	0.0184434
206	0.142951	0.00841401	0.343045	0.016652
207	0.473258	0.00858662	0.492739	0.0191467
208	0.663159	0.012441	0.656705	0.0271336
209	0.66858	0.00966516	0.769044	0.0212868
210	0.692431	0.00904665	0.677592	0.0179478
211	0.683473	0.0112875	0.76705	0.0263411
212	0.581302	0.00967103	0.791522	0.0191941
213	0.701293	0.00946561	0.722935	0.0186475
214	0.672435	0.00995442	0.735713	0.02349
215	0.702324	0.0121076	0.655732	0.0253065
216	0.642096	0.0108231	nd	nd
217	0.697542	0.00963571	0.707623	0.0195609
218	0.705447	0.010844	0.760531	0.02519
219	0.719652	0.0120982	0.78287	0.0286763
220	0.653669	0.0098669	0.615567	0.0186873
221	0.629296	0.00933556	0.646749	0.018293
222	0.669006	0.00965263	0.639754	0.0181488
223	nd	nd	0.602691	0.0197985
224	0.676199	0.013222	0.738111	0.0248498
225	0.593212	0.0149693	nd	nd
226	0.648125	0.0110162	0.587072	0.0255562
227	0.655779	0.0112834	0.706689	0.0283262
228	0.727003	0.00881641	0.721097	0.0173165
229	0.677129	0.0108162	0.680014	0.0216624
230	0.696807	0.0103209	0.701629	0.0211876
231	0.68287	0.00917612	0.720299	0.0192445
232	0.704893	0.00844655	0.699797	0.0154126
233	0.659749	0.0103191	0.664625	0.0229434
234	0.709897	0.00910136	nd	nd
235	0.716323	0.00862373	0.747563	0.0183282
236	0.67205	0.00840249	0.726306	0.0185894
237	0.66625	0.0117011	0.739998	0.0268769
238	0.664434	0.0112154	0.724005	0.0225873
239	0.725523	0.0129523	0.735064	0.0235694
240	0.572681	0.00963412	0.602657	0.0196271
241	0.684498	0.0110926	0.70796	0.0292432
242	0.666364	0.00977477	0.72947	0.0206075
243	0.645347	0.010229	0.601283	0.01957
244	0.680546	0.0105561	0.766451	0.0262154
245	0.653412	0.0104613	0.759828	0.0266674
246	0.66338	0.0106324	0.74397	0.0282599
247	0.756257	0.0101827	0.734853	0.0221047
248	0.70665	0.0137515	0.817936	0.0362223
249	0.66188	0.00934192	0.777611	0.0167617
250	0.706704	0.0102559	0.811471	0.0256093
251	0.728141	0.0111482	0.731402	0.0258935
252	0.684372	0.0109264	0.728327	0.0239156
253	0.624808	0.00865761	0.733114	0.0202637
254	0.534614	0.00886986	0.60815	0.020223
255	0.426411	0.00759049	0.581068	0.0187379
256	0.215647	0.00692545	0.394055	0.0136623
257	nd	nd	0.201489	0.0106951
258	-0.752573	-0.0076519	-0.410993	-0.00969271
	259	-2.00305	-0.0108165	-1.41125	-0.0101957

## Sheet: Suppl. Figure 2
Supplementary Figure 2
Compound number	Mean fluorescence intensity (a.u.)	SD	n
1	500.39	35.53	36
2	263.86	32.52	36
3	214.83	26.27	36
4	1021.56	323.4	36
5	644.08	94.68	36
6	394.25	61.48	36
7	412.64	58.36	36
8	362.39	60.75	36
9	209.17	21.93	36
10	559.31	82.97	36
11	380.31	54.66	36
12	171.36	42.6	36
13	216.5	19.66	36
14	146.5	63.97	36
15	393.11	58.41	36
16	704.53	87.5	36
17	239.17	24.82	36
18	6004.42	1526.56	36
19	2353.89	841.22	36
20	1048.97	232.34	36
21	134.39	16.33	36
22	1665.89	300.92	36
23	489.06	79.63	36
24	400.08	57.15	36
25	149.31	18.03	36
26	445.47	114.77	36
27	875.69	183.14	36
28	575.28	50.71	36
29	757.25	74.61	36
30	526.11	66.01	36
31	240.67	55.24	36
32	194.28	12.4	36
33	165.92	81.07	36
34	669.92	80.93	36
35	150.53	17.5	36
36	187.56	25.09	36
37	177.89	35.53	36
38	175	40.75	36
39	188.47	17.45	36
40	223.97	39.51	36
41	542.19	42.58	36
42	500.33	54	36
43	278.67	62.05	36
44	252.36	36.31	36
45	506.08	48.01	36
46	281.97	19.27	36
47	216.92	24.3	36
48	373.53	26.78	36
49	184.08	16.5	36
50	257.89	51.44	36
51	166.11	32.77	36
52	138.53	17.01	36

## Sheet: Suppl. Figure 3
Supplementary Figure 3
Compound number	Sulfate density of HS compounds	Size (dp)	Mean fluorescence intensity (a.u.)	SD	n
1	0.857143	7	500.39	35.53	36
2	0.8	5	263.86	32.52	36
3	0	7	214.83	26.27	36
4	2.28571	7	1021.56	323.4	36
5	2	7	644.08	94.68	36
6	1.14286	7	394.25	61.48	36
7	1.42857	7	412.64	58.36	36
8	1.71429	7	362.39	60.75	36
9	0.857143	7	209.17	21.93	36
10	2	7	559.31	82.97	36
11	1.71429	7	380.31	54.66	36
12	0.857143	7	171.36	42.6	36
13	1.42857	7	216.5	19.66	36
14	0.571429	7	146.5	63.97	36
15	1.33333	6	393.11	58.41	36
16	2.33333	6	704.53	87.5	36
17	1	6	239.17	24.82	36
18	3	12	6004.42	1526.56	36
19	2.83333	12	2353.89	841.22	36
20	2.66667	12	1048.97	232.34	36
21	0	12	134.39	16.33	36
22	2.5	12	1665.89	300.92	36
23	1.66667	12	489.06	79.63	36
24	2	12	400.08	57.15	36
25	1	12	149.31	18.03	36
26	2.28571	7	445.47	114.77	36
27	1.77778	18	875.69	183.14	36
28	1.42857	7	575.28	50.71	36
29	1.71429	7	757.25	74.61	36
30	1.42857	7	526.11	66.01	36
31	1.14286	7	240.67	55.24	36
32	0.571429	7	194.28	12.4	36
33	0.285714	7	165.92	81.07	36
34	2.33333	6	669.92	80.93	36
35	2	6	150.53	17.5	36
36	1.66667	6	187.56	25.09	36
37	1.33333	6	177.89	35.53	36
38	1.66667	6	175	40.75	36
39	2	6	188.47	17.45	36
40	1.66667	6	223.97	39.51	36
41	2.22222	9	542.19	42.58	36
42	1.11111	9	500.33	54	36
43	1.33333	9	278.67	62.05	36
44	0.666667	9	252.36	36.31	36
45	1.33333	9	506.08	48.01	36
46	0.666667	9	281.97	19.27	36
47	0.444444	9	216.92	24.3	36
48	1.25	8	373.53	26.78	36
49	0.75	8	184.08	16.5	36
50	1.25	8	257.89	51.44	36
51	0.75	8	166.11	32.77	36
52	0.5	8	138.53	17.01	36

## Sheet: Suppl. Figure 4
Supplementary Figure 4
hydrodynamic diameter (nm)	Volume (%)	Volume (%)	Volume (%)	Volume (%)	Volume (%)	Volume (%)	Volume (%)
	ExtHD	ExtHD	ExtHD	ExtHD	Heparin 10 mg/mL	Heparin 100 mg/mL	HI dp20 10 mg/mL
		+ 10 mg/mL heparin	+ 100 mg/mL heparin	+ 10 mg/mL HI dp20
0.4	0	0	0	0	0	0	0
0.463	0	0	0	0	0	0	0
0.536	0	0	0	0	14.7	9.81	11.5
0.621	0	0	0	0	36.5	26.7	31
0.719	0	0	0	0	31.5	28.3	31.5
0.833	0	0	0	0	12.8	18.1	17.4
0.965	0	0	0	0	3.8	9.95	6.8
1.12	0	0	0	0	0.661	4.59	1.59
1.29	0	0	0	0	0.033	1.68	0.143
1.5	0	0	0	0	0	0.427	0
1.74	0	0	0	0	0	0.0559	0
2.01	5.18	0	0	0	0	0	0
2.33	18.1	0	0	0	0	0	0
2.7	27.1	0	0	0	0	0	0
3.12	23.9	0	0	3.66	0	0.00753	0
3.62	14.6	0	0	15.2	0	0.0302	0
4.19	6.37	0	0	26.8	0	0.0558	0
4.85	2.01	0	1.7	26.9	0	0.067	0
5.61	0.647	0	10.2	17.5	0	0.0614	0
6.5	0.564	0	23.1	7.56	0	0.0459	0
7.53	0.63	0	28	1.99	0	0.0288	0
8.72	0.502	0	21.3	0.234	0	0.015	0
10.1	0.268	0	11	0	0	0.00632	0
11.7	0.0884	0	3.66	0	0	0.00195	0
13.5	0.0135	0	0.602	0	0	0.000359	0
15.7	0	0	0	0	0	2.06e-05	0
18.2	0	0	0	0	0	0	0
21	0	0	0	0	0	0	0
24.4	0	0	0	0	0	0	0
28.2	0	0	0	0	0	0	0
32.7	0	0	0	0	9.24e-07	0	0
37.8	0	0	0	0	3.74e-06	0	0
43.8	0	0	0	0	7.07e-06	0	0
50.7	0	0	0	0	8.92e-06	0	0
58.8	0	0	0	0	8.94e-06	0	0
68.1	0	0	0	0	7.78e-06	0	0
78.8	0	0	0	0	6.2e-06	2.29e-07	0
91.3	0	0	0	0	4.7e-06	1e-06	0
106	0	0	0	0	3.54e-06	2.16e-06	0
122	0	0	0	0	2.74e-06	3.3e-06	0
142	0	0	0	0	2.3e-06	4.35e-06	8.27e-08
164	0	0	0	0	2.21e-06	5.51e-06	4.86e-07
190	0.000232	0	0	0.000776	2.43e-06	6.95e-06	1.47e-06
220	0.00126	0	8.03e-05	0.00398	2.88e-06	8.52e-06	3.22e-06
255	0.00339	0	0.00303	0.0103	3.54e-06	1.01e-05	5.84e-06
295	0.00637	0	0.0149	0.0188	4.47e-06	1.17e-05	9.5e-06
342	0.00953	0	0.0391	0.0279	5.78e-06	1.34e-05	1.45e-05
396	0.0117	0	0.0716	0.035	7.47e-06	1.5e-05	2.07e-05
459	0.0117	0	0.101	0.0367	9.36e-06	1.61e-05	2.76e-05
531	0.00922	0.19	0.117	0.0322	1.16e-05	1.66e-05	3.52e-05
615	0.00534	6.86	0.113	0.0228	1.46e-05	1.7e-05	4.48e-05
712	0.00191	24.5	0.0847	0.0115	1.82e-05	1.7e-05	5.53e-05
825	0.000297	36.1	0.0417	0.00307	2.12e-05	1.55e-05	6.3e-05
955	0	25.3	0.00949	0.000166	2.28e-05	1.26e-05	6.51e-05
1110	0	7.01	0	0	2.32e-05	9.25e-06	6.28e-05
1280	0	0	0	0	2.32e-05	6.61e-06	5.81e-05
1480	0	0	0	0	2.3e-05	5.49e-06	5.22e-05
1720	0	0	0	0	2.27e-05	7.1e-06	4.51e-05
1990	0	0	0	0	1.98e-05	1.1e-05	3.4e-05
2300	0	0	0	0	1.29e-05	1.48e-05	1.87e-05
2670	0	0	0	0	6.17e-06	1.64e-05	7.53e-06
3090	0	0	0	0	2.35e-06	1.6e-05	3.36e-06
3580	0	0	0	0	6.75e-07	1.47e-05	2.79e-06
4150	0	0	0	0.000968	1.38e-07	1.25e-05	3.32e-06
4800	0	0	0	0.00491	1.03e-08	1.05e-05	4e-06
5560	0	0	0	0.00691	0	7.17e-06	3.35e-06
6440	0	0	0	0.00297	0	2.3e-06	1.18e-06
7460	0	0	0	0	0	0	0
8630	0	0	0	0	0	0	0

## Sheet: Suppl. Figure 5
Supplementary Figure 5
ExtHD
X: Injection	Y: Area Data (µJ)	Injection Volume (µL)	Moles (Syringe)	Moles (Cell)	Mole Ratio	Cell Volume (µL)	Independent Model	Residual
1	9.10985	2	1e-10	1.962e-08	0.00509684	983	-4.20492
2	-21.2551	10	5.98983e-10	1.94204e-08	0.030843	983	-20.9841	-0.270957
3	-20.7101	10	1.09289e-09	1.92228e-08	0.0568537	983	-20.904	0.193975
4	-20.8455	10	1.58177e-09	1.90273e-08	0.0831317	983	-20.8015	-0.0440044
5	-20.7717	10	2.06568e-09	1.88337e-08	0.10968	983	-20.6675	-0.10419
6	-20.6629	10	2.54467e-09	1.86421e-08	0.136501	983	-20.4885	-0.174355
7	-20.0841	10	3.01878e-09	1.84525e-08	0.163597	983	-20.2428	0.158685
8	-19.7459	10	3.48807e-09	1.82648e-08	0.190973	983	-19.8955	0.149664
9	-19.4012	10	3.95259e-09	1.8079e-08	0.218629	983	-19.3893	-0.0119003
10	-18.4613	10	4.41238e-09	1.7895e-08	0.24657	983	-18.6291	0.167831
11	-17.6326	10	4.86749e-09	1.7713e-08	0.274798	983	-17.4655	-0.167016
12	-15.6471	10	5.31797e-09	1.75328e-08	0.303315	983	-15.7024	0.0552715
13	-12.9069	10	5.76387e-09	1.73545e-08	0.332127	983	-13.212	0.305142
14	-10.4176	10	6.20524e-09	1.71779e-08	0.361234	983	-10.2013	-0.21624
15	-7.47101	10	6.64211e-09	1.70032e-08	0.39064	983	-7.28084	-0.190163
16	-5.17716	10	7.07454e-09	1.68302e-08	0.420349	983	-4.98673	-0.190429
17	-3.01801	10	7.50257e-09	1.6659e-08	0.450362	983	-3.41445	0.396442
18	-2.50881	10	7.92625e-09	1.64895e-08	0.480685	983	-2.39373	-0.115085
19	-1.66519	10	8.34562e-09	1.63218e-08	0.511319	983	-1.732	0.0668098
20	-1.07957	10	8.76072e-09	1.61557e-08	0.542267	983	-1.29316	0.213592
21	-0.858408	10	9.1716e-09	1.59914e-08	0.573534	983	-0.993145	0.134737
22	-0.523489	10	9.57829e-09	1.58287e-08	0.605123	983	-0.781593	0.258104
23	-0.35923	10	9.98085e-09	1.56677e-08	0.637035	983	-0.628088	0.268858
24	-1.1219	10	1.03793e-08	1.55083e-08	0.669276	983	-0.513818	-0.608079
25	-0.045526	10	1.07737e-08	1.53505e-08	0.701849	983	-0.426818	0.381292
HD
X: Injection	Y: Area Data (µJ)	Injection Volume (µL)	Moles (Syringe)	Moles (Cell)	Mole Ratio	Cell Volume (µL)	Independent Model	Residual
1	37.554	2	5e-10	9.81e-08	0.00509684	983	-23.388
2	-118.988	10	2.99491e-09	9.7102e-08	0.030843	983	-115.629	-3.35873
3	-116.089	10	5.46445e-09	9.61142e-08	0.0568537	983	-112.957	-3.13273
4	-109.321	10	7.90886e-09	9.51365e-08	0.0831317	983	-109.423	0.101937
5	-100.784	10	1.03284e-08	9.41686e-08	0.10968	983	-104.718	3.93422
6	-96.3159	10	1.27233e-08	9.32107e-08	0.136501	983	-98.4753	2.15941
7	-88.0017	10	1.50939e-08	9.22624e-08	0.163597	983	-90.3496	2.34794
8	-76.3241	10	1.74403e-08	9.13239e-08	0.190973	983	-80.2225	3.89845
9	-73.8739	10	1.97629e-08	9.03948e-08	0.218629	983	-68.4824	-5.3915
10	-57.6707	10	2.20619e-08	8.94752e-08	0.24657	983	-56.1404	-1.53021
11	-44.683	10	2.43374e-08	8.8565e-08	0.274798	983	-44.4969	-0.186104
12	-35.4356	10	2.65899e-08	8.76641e-08	0.303315	983	-34.5393	-0.896321
13	-27.8671	10	2.88194e-08	8.67723e-08	0.332127	983	-26.6225	-1.24464
14	-20.9203	10	3.10262e-08	8.58895e-08	0.361234	983	-20.5985	-0.321816
15	-15.1462	10	3.32106e-08	8.50158e-08	0.39064	983	-16.1045	0.958257
16	-12.7358	10	3.53727e-08	8.41509e-08	0.420349	983	-12.7629	0.0270439
17	-9.67605	10	3.75129e-08	8.32949e-08	0.450362	983	-10.2622	0.586193
18	-6.29256	10	3.96313e-08	8.24475e-08	0.480685	983	-8.36946	2.07689
19	-3.07227	10	4.17281e-08	8.16088e-08	0.511319	983	-6.91714	3.84487
20	-4.24866	10	4.38036e-08	8.07786e-08	0.542267	983	-5.78691	1.53825
21	-3.9984	10	4.5858e-08	7.99568e-08	0.573534	983	-4.89507	0.896667
22	-1.3258	10	4.78915e-08	7.91434e-08	0.605123	983	-4.18203	2.85624
23	-1.76706	10	4.99043e-08	7.83383e-08	0.637035	983	-3.60495	1.83789
24	-1.99006	10	5.18966e-08	7.75414e-08	0.669276	983	-3.1326	1.14254
25	1.11716	10	5.38687e-08	7.67525e-08	0.701849	983	-2.74196	3.85911
[R189S/K190S]ExtHD
X: Injection	Y: Area Data (µJ)	Injection Volume (µL)	Moles (Syringe)	Moles (Cell)	Mole Ratio	Cell Volume (µL)	Independent Model	Residual
1	11.9383	2	4e-10	3.924e-08	0.0101937	983	-10.0421
2	-47.4459	10	2.39593e-09	3.88408e-08	0.0616859	983	-49.6949	2.249
3	-48.2408	10	4.37156e-09	3.84457e-08	0.113707	983	-48.5195	0.27874
4	-47.5235	10	6.32709e-09	3.80546e-08	0.166263	983	-46.6778	-0.845648
5	-45.1788	10	8.26272e-09	3.76675e-08	0.21936	983	-43.7028	-1.47598
6	-39.6551	10	1.01787e-08	3.72843e-08	0.273002	983	-38.9183	-0.73688
7	-32.6329	10	1.20751e-08	3.6905e-08	0.327195	983	-31.8551	-0.777843
8	-22.4417	10	1.39523e-08	3.65295e-08	0.381945	983	-23.3557	0.913998
9	-13.6613	10	1.58103e-08	3.61579e-08	0.437258	983	-15.64	1.97873
10	-8.68128	10	1.76495e-08	3.57901e-08	0.493139	983	-10.1458	1.46452
11	-8.05434	10	1.947e-08	3.5426e-08	0.549595	983	-6.69996	-1.35438
12	-7.49424	10	2.12719e-08	3.50656e-08	0.606631	983	-4.59787	-2.89637
13	-4.83507	10	2.30555e-08	3.47089e-08	0.664253	983	-3.28717	-1.5479
14	-3.23651	10	2.4821e-08	3.43558e-08	0.722467	983	-2.43816	-0.798355
15	-3.61399	10	2.65684e-08	3.40063e-08	0.78128	983	-1.86588	-1.74812
16	-1.77576	10	2.82982e-08	3.36604e-08	0.840697	983	-1.46579	-0.309971
17	-1.8177	10	3.00103e-08	3.33179e-08	0.900725	983	-1.17698	-0.640725
18	-1.87804	10	3.1705e-08	3.2979e-08	0.961369	983	-0.96266	-0.915382
19	-0.467709	10	3.33825e-08	3.26435e-08	1.02264	983	-0.799782	0.332074
20	-0.865346	10	3.50429e-08	3.23114e-08	1.08453	983	-0.673426	-0.19192
21	-0.657544	10	3.66864e-08	3.19827e-08	1.14707	983	-0.573634	-0.0839096
22	-1.07947	10	3.83132e-08	3.16574e-08	1.21025	983	-0.493582	-0.585886
23	-0.352273	10	3.99234e-08	3.13353e-08	1.27407	983	-0.428476	0.076203
24	-0.454807	10	4.15173e-08	3.10165e-08	1.33855	983	-0.374879	-0.0799278
25	-0.197514	10	4.30949e-08	3.0701e-08	1.4037	983	-0.330277	0.132763
[K194S/K195S]ExtHD
X: Injection	Y: Area Data (µJ)	Injection Volume (µL)	Moles (Syringe)	Moles (Cell)	Mole Ratio	Cell Volume (µL)	Independent Model	Residual
1	10.7245	2	4e-10	3.924e-08	0.0101937	983	-13.1381
2	-62.4541	10	2.39593e-09	3.88408e-08	0.0616859	983	-64.5959	2.14174
3	-62.9204	10	4.37156e-09	3.84457e-08	0.113707	983	-62.0881	-0.832335
4	-61.3019	10	6.32709e-09	3.80546e-08	0.166263	983	-58.1948	-3.10713
5	-50.666	10	8.26272e-09	3.76675e-08	0.21936	983	-52.2025	1.53652
6	-43.8161	10	1.01787e-08	3.72843e-08	0.273002	983	-43.6354	-0.180719
7	-31.3524	10	1.20751e-08	3.6905e-08	0.327195	983	-33.2715	1.91903
8	-25.3636	10	1.39523e-08	3.65295e-08	0.381945	983	-23.3657	-1.99785
9	-15.2442	10	1.58103e-08	3.61579e-08	0.437258	983	-15.7711	0.526843
10	-11.6765	10	1.76495e-08	3.57901e-08	0.493139	983	-10.6871	-0.989378
11	-6.92131	10	1.947e-08	3.5426e-08	0.549595	983	-7.44398	0.522668
12	-4.99406	10	2.12719e-08	3.50656e-08	0.606631	983	-5.36554	0.371482
13	-3.80939	10	2.30555e-08	3.47089e-08	0.664253	983	-3.99712	0.187731
14	-3.8305	10	2.4821e-08	3.43558e-08	0.722467	983	-3.0658	-0.764703
15	-0.65467	10	2.65684e-08	3.40063e-08	0.78128	983	-2.41096	1.75629
16	-3.7542	10	2.82982e-08	3.36604e-08	0.840697	983	-1.93666	-1.81754
17	-2.69806	10	3.00103e-08	3.33179e-08	0.900725	983	-1.58399	-1.11407
18	-0.406785	10	3.1705e-08	3.2979e-08	0.961369	983	-1.31569	0.908902
19	-0.0493567	10	3.33825e-08	3.26435e-08	1.02264	983	-1.10743	1.05808
20	-0.437125	10	3.50429e-08	3.23114e-08	1.08453	983	-0.942934	0.50581
21	-0.439833	10	3.66864e-08	3.19827e-08	1.14707	983	-0.810982	0.371149
22	-1.70271	10	3.83132e-08	3.16574e-08	1.21025	983	-0.703688	-0.999024
23	0.877987	10	3.99234e-08	3.13353e-08	1.27407	983	-0.615387	1.49337
24	-0.58591	10	4.15173e-08	3.10165e-08	1.33855	983	-0.54193	-0.0439802
[K201S/R202S]ExtHD
X: Injection	Y: Area Data (µJ)	Injection Volume (µL)	Moles (Syringe)	Moles (Cell)	Mole Ratio	Cell Volume (µL)	Independent Model	Residual
1	13.6243	2	4e-10	3.924e-08	0.0101937	983	-9.50627
2	-45.302	10	2.39593e-09	3.88408e-08	0.0616859	983	-47.1308	1.82871
3	-46.1074	10	4.37156e-09	3.84457e-08	0.113707	983	-46.1424	0.0349733
4	-44.8762	10	6.32709e-09	3.80546e-08	0.166263	983	-44.3749	-0.501286
5	-43.9734	10	8.26272e-09	3.76675e-08	0.21936	983	-40.9871	-2.98626
6	-32.1179	10	1.01787e-08	3.72843e-08	0.273002	983	-34.4936	2.37566
7	-26.0355	10	1.20751e-08	3.6905e-08	0.327195	983	-24.3613	-1.67414
8	-12.438	10	1.39523e-08	3.65295e-08	0.381945	983	-14.2868	1.84887
9	-7.48782	10	1.58103e-08	3.61579e-08	0.437258	983	-7.90115	0.413327
10	-5.54754	10	1.76495e-08	3.57901e-08	0.493139	983	-4.60415	-0.943394
11	-4.32841	10	1.947e-08	3.5426e-08	0.549595	983	-2.90129	-1.42712
12	-3.06757	10	2.12719e-08	3.50656e-08	0.606631	983	-1.9586	-1.10896
13	-1.22949	10	2.30555e-08	3.47089e-08	0.664253	983	-1.39633	0.166843
14	-2.05115	10	2.4821e-08	3.43558e-08	0.722467	983	-1.03875	-1.01239
15	-2.37566	10	2.65684e-08	3.40063e-08	0.78128	983	-0.799107	-1.57656
16	-1.92542	10	2.82982e-08	3.36604e-08	0.840697	983	-0.631499	-1.29392
17	-0.26412	10	3.00103e-08	3.33179e-08	0.900725	983	-0.510103	0.245983
18	-0.569121	10	3.1705e-08	3.2979e-08	0.961369	983	-0.41959	-0.149531
19	-0.915322	10	3.33825e-08	3.26435e-08	1.02264	983	-0.350442	-0.564881
20	-0.431767	10	3.50429e-08	3.23114e-08	1.08453	983	-0.29651	-0.135256
21	-0.204161	10	3.66864e-08	3.19827e-08	1.14707	983	-0.253695	0.0495338
N-ter octadecapeptide
X: Injection	Y: Area Data (µJ)	Injection Volume (µL)	Moles (Syringe)	Moles (Cell)	Mole Ratio	Cell Volume (µL)	Independent Model	Residual
1	15.3969	2	1.6e-10	6.867e-08	0.00232998	983	-11.7367
2	-52.1271	10	9.58372e-10	6.79714e-08	0.0140996	983	-58.5901	6.46307
3	22.8415	10	1.74862e-09	6.728e-08	0.0259903	983	-58.4009
4	-11.4482	10	2.53083e-09	6.65955e-08	0.0380031	983	-58.1493
5	-61.3485	10	3.30509e-09	6.5918e-08	0.0501394	983	-57.8052	-3.54325
6	-57.4059	10	4.07147e-09	6.52475e-08	0.0624004	983	-57.3187	-0.0871941
7	-58.9396	10	4.83005e-09	6.45837e-08	0.0747874	983	-56.603	-2.33662
8	-57.2059	10	5.58091e-09	6.39267e-08	0.0873017	983	-55.5002	-1.70566
9	-51.0434	10	6.32414e-09	6.32764e-08	0.0999447	983	-53.7109	2.6675
10	-53.349	10	7.0598e-09	6.26327e-08	0.112718	983	-50.6632	-2.68581
11	-45.5727	10	7.78798e-09	6.19955e-08	0.125622	983	-45.3765	-0.19626
12	-35.0375	10	8.50876e-09	6.13648e-08	0.138658	983	-36.8684	1.83095
13	-25.1967	10	9.2222e-09	6.07406e-08	0.151829	983	-26.0633	0.866617
14	-17.898	10	9.92838e-09	6.01227e-08	0.165135	983	-16.427	-1.471
15	-11.2143	10	1.06274e-08	5.9511e-08	0.178578	983	-10.0494	-1.16488
16	-6.92826	10	1.13193e-08	5.89056e-08	0.192159	983	-6.35918	-0.569076
17	-4.26594	10	1.20041e-08	5.83064e-08	0.20588	983	-4.24338	-0.0225624
18	-2.19552	10	1.2682e-08	5.77132e-08	0.219742	983	-2.97886	0.78334
19	-2.47213	10	1.3353e-08	5.71261e-08	0.233746	983	-2.18273	-0.289399
20	-0.750865	10	1.40171e-08	5.6545e-08	0.247894	983	-1.65641	0.905542
21	1.12891	10	1.46746e-08	5.59698e-08	0.262187	983	-1.29344	2.42235
22	-1.30094	10	1.53253e-08	5.54004e-08	0.276627	983	-1.03401	-0.266935
23	0.488514	10	1.59694e-08	5.48368e-08	0.291216	983	-0.842902	1.33142
24	-1.72594	10	1.66069e-08	5.4279e-08	0.305955	983	-0.698479	-1.02746
25	-0.494308	10	1.7238e-08	5.37268e-08	0.320845	983	-0.586929	0.0926212

[truncated: 7 more sheets: Suppl. Figure 6, Suppl. Figure 8, Suppl. Figure 10b, Suppl. Figure 11b, Suppl. Figure 11c, Suppl. Figure 16, Suppl. Figure 17]
